# Supplementary material for: Tetra­kis(μ2-cyanido-κ2 C:N)dicyanido­tetra­kis­[tris­(2-amino­eth­yl)amine-κ3 N,N′,N′′,N′′′]tetra­copper(II)iron(II) bis[pentacyanidonitrosoferrate(II)] hexahydrate
Source: Acta Crystallogr Sect E Struct Rep Online. 2012 Sep 15;68(Pt 10):m1266–7. doi: 10.1107/S1600536812038251 (PMC3470149; doi:10.1107/S1600536812038251)
Supplement: Supplementary file 1 [file e-68-m1266-sup1.cif]

##############################################################################
#                                                                            #
# This CIF contains the data in a paper accepted for publication in          #
# Acta Crystallographica Section E. It conforms to the requirements of       #
# Notes for Authors for Acta Crystallographica Section E, and has been       #
# peer reviewed under the auspices of the IUCr Commission on Journals.       #
#                                                                            #
# Full details of the Crystallographic Information File format               #
# are given in the paper "The Crystallographic Information File (CIF):       #
# a New Standard Archive File for Crystallography" by S. R. Hall, F. H.      #
# Allen and I. D. Brown [Acta Cryst. (1991), A47, 655-685].                  #
#                                                                            #
# The current version of the core CIF dictionary is obtainable from          #
# ftp://ftp.iucr.org/pub/cif_core.dic.                                       #
#                                                                            #
# Software is freely available for graphical display of the structure(s)     #
# in this CIF. For information consult the CIF software page                 #
# http://www.iucr.org/resources/cif/software.                                #
#                                                                            #
# This file may be used for bona fide research purposes within the           #
# scientific community so long as proper attribution is given to the journal # 
# article from which it was obtained.                                        #
#                                                                            #
##############################################################################
data_global
_journal_date_recd_electronic     2012-08-07
_journal_date_accepted     2012-09-06
_journal_name_full     'Acta Crystallographica, Section E'
_journal_year     2012
_journal_volume     68
_journal_issue     10
_journal_page_first     m1266
_journal_page_last     m1267
_journal_paper_category     QM
_journal_paper_doi     10.1107/S1600536812038251
_journal_coeditor_code     HG5241
_publ_contact_author_name     'Roman I. Zubatyuk'
_publ_contact_author_address
;
STC "Institute for Single Crystals",
National Academy of Sciences of Ukraine,
Lenina ave. 60, Kharkov 61001,
Ukraine
;
_publ_contact_author_email     'roman@xray.isc.kharkov.com'
_publ_contact_author_fax     ?
_publ_contact_author_phone     ?
_publ_section_title
;\
Tetrakis(\m~2~-cyanido-\k^2^<i>C</i>:<i>N</i>)dicyanidotetrakis[tris(2-\
aminoethyl)amine-\k^3^<i>N</i>,<i>N</i>',<i>N</i>'',<i>N</i>''']\
tetracopper(II)iron(II) bis[pentacyanidonitrosoferrate(II)] hexahydrate
;
loop_
    _publ_author_name
    _publ_author_address
    'Kozachuk, Olesia V.'
;
Department of Inorganic Chemistry
Taras Shevchenko National University of Kyiv,
64 Volodymyrska St, Kyiv 01601, Ukraine
Department of Inorganic Chemistry II, Ruhr-University Bochum,
Universitatstrasse 150, 44801 Bochum, Germany
;
    'Rusanova, Julia A.'
;
Department of Inorganic Chemistry
Taras Shevchenko National University of Kyiv,
64 Volodymyrska St, Kyiv 01601, Ukraine
;
    'Nesterova, Oksana V.'
;
Department of Inorganic Chemistry
Taras Shevchenko National University of Kyiv,
64 Volodymyrska St, Kyiv 01601, Ukraine
;
    'Zubatyuk, Roman'
;
Division of Functional Materials Chemistry
SSI "Institute for Single Crystals"
National Academy of Science of Ukraine, 60 Lenina Ave.,
Kharkiv 61001, Ukraine
;
    'Shishkin, Oleg V.'
;
Division of Functional Materials Chemistry
SSI "Institute for Single Crystals"
National Academy of Science of Ukraine, 60 Lenina Ave.,
Kharkiv 61001, Ukraine
Department of Inorganic Chemistry, V. N. Karazin National University,
4 Svobody Sq, Kharkiv 61077, Ukraine
;
data_I
_chemical_name_systematic
;
Tetrakis(\m~2~-cyanido-\k^2^<i>C</i>:<i>N</i>)dicyanidotetrakis[tris(2-
aminoethyl)amine-
\k^3^<i>N</i>,<i>N</i>',<i>N</i>'',<i>N</i>''']tetracopper(II)iron(II)
bis[pentacyanidonitrosoferrate(II)] hexahydrate
;
_chemical_name_common     ?
_chemical_formula_moiety     'C30 H72 Cu4 Fe N22 4+, 2(C5 Fe N6 O 2-) , 6(H2 O)'
_chemical_formula_sum     'C40 H84 Cu4 Fe3 N34 O8'
_chemical_formula_iupac
                       '[Cu4 Fe (C N)6 (C6 H18 N4)4] [Fe (C N)5 (N O)]2 , 6H2 O'
_chemical_formula_weight     1591.16
_chemical_melting_point     ?
_symmetry_cell_setting     triclinic
_symmetry_space_group_name_H-M     'P -1'
_symmetry_space_group_name_Hall     '-P 1'
loop_
    _symmetry_equiv_pos_as_xyz
    'x, y, z'
    '-x, -y, -z'
_cell_length_a     7.9270(2)
_cell_length_b     14.9656(4)
_cell_length_c     17.5565(4)
_cell_angle_alpha     114.879(3)
_cell_angle_beta     94.021(2)
_cell_angle_gamma     98.909(2)
_cell_volume     1845.30(8)
_cell_formula_units_Z     1
_cell_measurement_reflns_used     6786
_cell_measurement_theta_min     2.9256
_cell_measurement_theta_max     30.2727
_cell_measurement_temperature     100(2)
_exptl_crystal_description     block
_exptl_crystal_colour     brown
_exptl_crystal_size_max     0.2434
_exptl_crystal_size_mid     0.1656
_exptl_crystal_size_min     0.0606
_exptl_crystal_density_diffrn     1.432
_exptl_crystal_density_meas     ?
_exptl_crystal_density_method     'not measured'
_exptl_crystal_F_000     820
loop_
    _exptl_crystal_face_index_h
    _exptl_crystal_face_index_k
    _exptl_crystal_face_index_l
    _exptl_crystal_face_perp_dist
    0 0 1 0.0303
    0 0 -1 0.0303
    -1 0 0 0.0709
    0 -1 1 0.1022
    0 1 -1 0.0759
    -1 -1 1 0.0814
    2 -1 2 0.0490
_exptl_absorpt_coefficient_mu     1.77
_exptl_absorpt_correction_type     analytical
_exptl_absorpt_process_details
;
[CrysAlis PRO (Agilent, 2011), based on expressions derived by Clark &
Reid
(1995)]
;
_exptl_absorpt_correction_T_min     0.752
_exptl_absorpt_correction_T_max     0.909
_exptl_special_details
;
Absorption correction: CrysAlisPro, Agilent Technologies,
Version 1.171.35.19 (release 27-10-2011 CrysAlis171 .NET)
(compiled Oct 27 2011,15:02:11)
Analytical numeric absorption correction using a multifaceted crystal
   model based on expressions derived by R.C. Clark & J.S. Reid.
(Clark, R. C. & Reid, J. S. (1995). Acta Cryst. A51, 887-897)
;
_diffrn_ambient_temperature     100.15
_diffrn_radiation_type     'Mo K\a'
_diffrn_radiation_wavelength     0.7107
_diffrn_radiation_monochromator     graphite
_diffrn_measurement_device_type     'Agilent Xcalibur Sapphire3'
_diffrn_measurement_method     '\w scans'
_diffrn_detector_area_resol_mean     16.1827
_diffrn_reflns_number     32856
_diffrn_reflns_av_R_equivalents     0.0404
_diffrn_reflns_theta_min     2.93
_diffrn_reflns_theta_max     30.34
_diffrn_reflns_theta_full     27.50
_diffrn_measured_fraction_theta_max     0.873
_diffrn_measured_fraction_theta_full     0.998
_diffrn_reflns_limit_h_min     -11
_diffrn_reflns_limit_h_max     10
_diffrn_reflns_limit_k_min     -20
_diffrn_reflns_limit_k_max     21
_diffrn_reflns_limit_l_min     -22
_diffrn_reflns_limit_l_max     24
_diffrn_standards_number     ?
_diffrn_standards_interval_count     ?
_diffrn_standards_interval_time     ?
_diffrn_standards_decay_%     ?
_refine_special_details
;
Refinement of <i>F</i>^2^ against ALL reflections. The weighted <i>R</i>-factor
<i>wR</i> and goodness of fit <i>S</i> are based on <i>F</i>^2^, conventional
<i>R</i>-factors <i>R</i> are based on <i>F</i>, with <i>F</i> set to zero for
negative <i>F</i>^2^. The threshold expression of <i>F</i>^2^ >
\s(<i>F</i>^2^) is used only for calculating <i>R</i>-factors(gt) <i>etc</i>.
and is not relevant to the choice of reflections for refinement.
<i>R</i>-factors based on <i>F</i>^2^ are statistically about twice as large
as those based on <i>F</i>, and <i>R</i>- factors based on ALL data will be
even larger.
;
_reflns_number_total     9691
_reflns_number_gt     6403
_reflns_threshold_expression     I>2sigma(I)
_refine_ls_structure_factor_coef     Fsqd
_refine_ls_matrix_type     full
_refine_ls_R_factor_all     0.0834
_refine_ls_R_factor_gt     0.0507
_refine_ls_wR_factor_gt     0.1262
_refine_ls_wR_factor_ref     0.1381
_refine_ls_goodness_of_fit_ref     1.051
_refine_ls_restrained_S_all     1.051
_refine_ls_number_reflns     9691
_refine_ls_number_parameters     385
_refine_ls_number_restraints     0
_refine_ls_hydrogen_treatment     constr
_refine_ls_weighting_scheme     calc
_refine_ls_weighting_details
         'calc w=1/[\s^2^(Fo^2^)+(0.0690P)^2^+0.5531P] where P=(Fo^2^+2Fc^2^)/3'
_atom_sites_solution_hydrogens     geom
_atom_sites_solution_primary     direct
_atom_sites_solution_secondary     difmap
_refine_ls_shift/su_max     0.000
_refine_ls_shift/su_mean     0.000
_refine_diff_density_max     1.489
_refine_diff_density_min     -0.679
_refine_ls_extinction_method     none
_refine_ls_extinction_coef     ?
loop_
    _atom_type_symbol
    _atom_type_description
    _atom_type_scat_dispersion_real
    _atom_type_scat_dispersion_imag
    _atom_type_scat_source
    'C' 'C' 0.0033 0.0016
                         'International Tables Vol C Tables 4.2.6.8 and 6.1.1.4'
    'H' 'H' 0.0000 0.0000
                         'International Tables Vol C Tables 4.2.6.8 and 6.1.1.4'
    'Cu' 'Cu' 0.3201 1.2651
                         'International Tables Vol C Tables 4.2.6.8 and 6.1.1.4'
    'Fe' 'Fe' 0.3463 0.8444
                         'International Tables Vol C Tables 4.2.6.8 and 6.1.1.4'
    'N' 'N' 0.0061 0.0033
                         'International Tables Vol C Tables 4.2.6.8 and 6.1.1.4'
    'O' 'O' 0.0106 0.0060
                         'International Tables Vol C Tables 4.2.6.8 and 6.1.1.4'
_computing_data_collection
;
CrysAlis PRO (Agilent, 2011)
;
_computing_cell_refinement
;
CrysAlis PRO (Agilent, 2011)
;
_computing_data_reduction
;
CrysAlis PRO (Agilent, 2011)
;
_computing_structure_solution
;
SHELXS97 (Sheldrick, 2008)
;
_computing_structure_refinement
;
SHELXL97 (Sheldrick, 2008)
;
_computing_molecular_graphics
;
OLEX2 (Dolomanov <i>et al.</i>, 2009)
;
_computing_publication_material
;
publCIF (Westrip, 2010)
;
loop_
    _atom_site_type_symbol
    _atom_site_label
    _atom_site_fract_x
    _atom_site_fract_y
    _atom_site_fract_z
    _atom_site_U_iso_or_equiv
    _atom_site_adp_type
    _atom_site_calc_flag
    _atom_site_refinement_flags
    _atom_site_occupancy
    _atom_site_symmetry_multiplicity
    _atom_site_disorder_assembly
    _atom_site_disorder_group
    Cu Cu1 0.83068(6) 0.02273(3) 0.26993(3) 0.04262(13) Uani d . 1 1 . .
    Cu Cu2 0.68711(5) 0.27612(3) 0.05083(3) 0.03257(12) Uani d . 1 1 . .
    Fe Fe1 1.0000 0.0000 0.0000 0.02668(15) Uani d S 1 2 . .
    Fe Fe2 0.78985(6) 0.31396(4) 0.70855(3) 0.03349(13) Uani d . 1 1 . .
    O O1 0.5468(4) 0.3216(3) 0.5890(2) 0.0744(10) Uani d . 1 1 . .
    N N1 0.8551(6) -0.0065(3) 0.1535(2) 0.0769(14) Uani d . 1 1 . .
    N N2 0.8147(5) 0.1677(2) 0.0138(3) 0.0627(11) Uani d . 1 1 . .
    N N3 0.5695(3) 0.3970(2) 0.09740(16) 0.0278(6) Uani d . 1 1 . .
    N N4 0.8633(3) 0.36876(18) 0.02108(17) 0.0292(6) Uani d . 1 1 . .
    H H4A 0.9672 0.3874 0.0560 0.035 Uiso d R 1 1 . .
    H H4B 0.8814 0.3352 -0.0342 0.035 Uiso d R 1 1 . .
    N N5 0.6714(4) 0.2757(2) 0.1666(2) 0.0502(9) Uani d . 1 1 . .
    H H5A 0.5783 0.2280 0.1624 0.060 Uiso d R 1 1 . .
    H H5B 0.7700 0.2610 0.1854 0.060 Uiso d R 1 1 . .
    N N6 0.4605(4) 0.2076(2) -0.0386(2) 0.0442(7) Uani d . 1 1 . .
    H H6A 0.4803 0.2070 -0.0899 0.053 Uiso d R 1 1 . .
    H H6B 0.4238 0.1425 -0.0468 0.053 Uiso d R 1 1 . .
    N N7A 0.6581(10) -0.1254(6) -0.1190(5) 0.0476(17) Uani d P 0.50 1 A 1
    N N7B 0.7260(11) -0.1575(5) -0.1417(5) 0.0470(18) Uani d P 0.50 1 A 2
    N N8 0.8102(4) 0.0598(3) 0.39475(18) 0.0438(7) Uani d . 1 1 . .
    N N9 0.6489(8) 0.1111(5) 0.2816(3) 0.121(2) Uani d . 1 1 . .
    H H9A 0.6983 0.1717 0.2831 0.145 Uiso d R 1 1 . .
    H H9B 0.5622 0.0788 0.2358 0.145 Uiso d R 1 1 . .
    N N10 0.7714(5) -0.1240(3) 0.2548(2) 0.0542(9) Uani d . 1 1 . .
    H H10A 0.6636 -0.1547 0.2232 0.065 Uiso d R 1 1 . .
    H H10B 0.8504 -0.1594 0.2262 0.065 Uiso d R 1 1 . .
    N N11 1.0936(5) 0.0862(3) 0.3185(3) 0.0710(12) Uani d . 1 1 . .
    H H11A 1.1563 0.0364 0.3070 0.085 Uiso d R 1 1 . .
    H H11B 1.1362 0.1267 0.2939 0.085 Uiso d R 1 1 . .
    N N12 0.6481(4) 0.3192(3) 0.63731(19) 0.0453(8) Uani d . 1 1 . .
    N N13 1.1119(4) 0.3383(3) 0.6248(2) 0.0517(8) Uani d . 1 1 . .
    N N14 0.7410(4) 0.0827(2) 0.6234(2) 0.0461(8) Uani d . 1 1 . .
    N N15 0.8897(4) 0.5446(2) 0.8145(2) 0.0436(7) Uani d . 1 1 . .
    N N16 1.0233(4) 0.2910(2) 0.8445(2) 0.0420(7) Uani d . 1 1 . .
    N N17 0.5320(4) 0.3039(2) 0.8294(2) 0.0447(7) Uani d . 1 1 . .
    C C1 0.9050(6) -0.0063(2) 0.0941(2) 0.0467(10) Uani d . 1 1 . .
    C C2 0.8901(5) 0.1067(3) 0.0100(3) 0.0428(9) Uani d . 1 1 . .
    C C3 0.6980(4) 0.4860(2) 0.1070(2) 0.0313(7) Uani d . 1 1 . .
    H H3A 0.7805 0.5103 0.1599 0.038 Uiso calc R 1 1 . .
    H H3B 0.6382 0.5409 0.1111 0.038 Uiso calc R 1 1 . .
    C C4 0.7947(5) 0.4587(2) 0.0318(2) 0.0336(7) Uani d . 1 1 . .
    H H4C 0.7161 0.4445 -0.0201 0.040 Uiso calc R 1 1 . .
    H H4D 0.8906 0.5151 0.0418 0.040 Uiso calc R 1 1 . .
    C C5 0.5198(4) 0.4091(3) 0.1805(2) 0.0407(8) Uani d . 1 1 . .
    H H5C 0.4037 0.3675 0.1717 0.049 Uiso calc R 1 1 . .
    H H5D 0.5152 0.4803 0.2157 0.049 Uiso calc R 1 1 . .
    C C6 0.6513(5) 0.3769(3) 0.2260(2) 0.0462(9) Uani d . 1 1 . .
    H H6C 0.7634 0.4250 0.2432 0.055 Uiso calc R 1 1 . .
    H H6D 0.6106 0.3754 0.2775 0.055 Uiso calc R 1 1 . .
    C C7 0.4153(4) 0.3767(3) 0.0350(2) 0.0363(8) Uani d . 1 1 . .
    H H7A 0.4504 0.3957 -0.0100 0.044 Uiso calc R 1 1 . .
    H H7B 0.3324 0.4181 0.0638 0.044 Uiso calc R 1 1 . .
    C C8 0.3297(4) 0.2676(3) -0.0041(3) 0.0443(9) Uani d . 1 1 . .
    H H8A 0.2798 0.2502 0.0392 0.053 Uiso calc R 1 1 . .
    H H8B 0.2351 0.2534 -0.0501 0.053 Uiso calc R 1 1 . .
    C C9 0.8049(6) -0.0906(3) -0.0803(3) 0.0577(12) Uani d . 1 1 . .
    C C10 0.7119(7) 0.1374(4) 0.4256(3) 0.0658(13) Uani d . 1 1 . .
    H H10C 0.7899 0.2039 0.4460 0.079 Uiso calc R 1 1 . .
    H H10D 0.6586 0.1349 0.4741 0.079 Uiso calc R 1 1 . .
    C C11 0.5764(7) 0.1258(5) 0.3590(3) 0.0857(18) Uani d . 1 1 . .
    H H11C 0.4838 0.0672 0.3476 0.103 Uiso calc R 1 1 . .
    H H11D 0.5252 0.1865 0.3781 0.103 Uiso calc R 1 1 . .
    C C12 0.7226(6) -0.0336(4) 0.3977(3) 0.0624(12) Uani d . 1 1 . .
    H H12A 0.7497 -0.0275 0.4558 0.075 Uiso calc R 1 1 . .
    H H12B 0.5961 -0.0410 0.3853 0.075 Uiso calc R 1 1 . .
    C C13 0.7735(6) -0.1235(3) 0.3375(3) 0.0625(12) Uani d . 1 1 . .
    H H13A 0.8911 -0.1259 0.3587 0.075 Uiso calc R 1 1 . .
    H H13B 0.6932 -0.1840 0.3326 0.075 Uiso calc R 1 1 . .
    C C14 0.9881(6) 0.0889(4) 0.4435(3) 0.0636(12) Uani d . 1 1 . .
    H H14A 0.9855 0.1309 0.5044 0.076 Uiso calc R 1 1 . .
    H H14B 1.0294 0.0277 0.4382 0.076 Uiso calc R 1 1 . .
    C C15 1.1079(5) 0.1458(3) 0.4106(3) 0.0616(12) Uani d . 1 1 . .
    H H15A 1.0771 0.2117 0.4232 0.074 Uiso calc R 1 1 . .
    H H15B 1.2280 0.1578 0.4381 0.074 Uiso calc R 1 1 . .
    C C16 0.9920(5) 0.3267(3) 0.6547(2) 0.0391(8) Uani d . 1 1 . .
    C C17 0.7572(4) 0.1689(3) 0.6537(2) 0.0369(8) Uani d . 1 1 . .
    C C18 0.8531(4) 0.4586(3) 0.7763(2) 0.0346(7) Uani d . 1 1 . .
    C C19 0.9416(4) 0.3023(2) 0.7939(2) 0.0334(7) Uani d . 1 1 . .
    C C20 0.6234(4) 0.3074(3) 0.7823(2) 0.0360(7) Uani d . 1 1 . .
loop_
    _atom_site_aniso_label
    _atom_site_aniso_U_11
    _atom_site_aniso_U_22
    _atom_site_aniso_U_33
    _atom_site_aniso_U_12
    _atom_site_aniso_U_13
    _atom_site_aniso_U_23
    Cu1 0.0546(3) 0.0377(2) 0.0257(2) -0.0003(2) 0.0198(2) 0.00578(18)
    Cu2 0.0308(2) 0.0266(2) 0.0505(3) 0.01061(16) 0.01054(18) 0.02431(19)
    Fe1 0.0455(4) 0.0175(3) 0.0216(3) 0.0119(3) 0.0134(3) 0.0098(2)
    Fe2 0.0374(3) 0.0377(3) 0.0257(2) 0.0095(2) 0.0108(2) 0.0126(2)
    O1 0.077(2) 0.101(3) 0.0446(18) 0.040(2) -0.0021(16) 0.0255(18)
    N1 0.138(4) 0.0361(19) 0.038(2) -0.016(2) 0.046(2) 0.0044(15)
    N2 0.054(2) 0.0361(18) 0.115(3) 0.0209(16) 0.031(2) 0.043(2)
    N3 0.0284(13) 0.0366(14) 0.0286(14) 0.0148(12) 0.0118(11) 0.0201(12)
    N4 0.0321(14) 0.0209(12) 0.0325(15) 0.0077(11) 0.0129(11) 0.0077(11)
    N5 0.056(2) 0.0480(19) 0.053(2) -0.0032(16) -0.0136(16) 0.0363(17)
    N6 0.0465(18) 0.0392(17) 0.0478(19) 0.0017(14) -0.0003(15) 0.0234(15)
    N7A 0.039(4) 0.059(5) 0.050(5) -0.002(4) 0.002(3) 0.033(4)
    N7B 0.052(5) 0.035(4) 0.056(5) 0.013(3) 0.017(4) 0.020(4)
    N8 0.0349(16) 0.055(2) 0.0249(15) 0.0007(14) 0.0062(12) 0.0048(14)
    N9 0.153(5) 0.186(6) 0.060(3) 0.094(5) 0.022(3) 0.067(4)
    N10 0.057(2) 0.048(2) 0.047(2) 0.0005(17) 0.0227(16) 0.0110(16)
    N11 0.049(2) 0.049(2) 0.083(3) -0.0051(17) 0.033(2) -0.001(2)
    N12 0.0513(19) 0.056(2) 0.0298(16) 0.0171(16) 0.0132(14) 0.0165(15)
    N13 0.058(2) 0.053(2) 0.051(2) 0.0148(17) 0.0304(17) 0.0238(17)
    N14 0.0515(19) 0.0432(19) 0.0385(18) 0.0073(15) 0.0203(15) 0.0118(15)
    N15 0.0380(16) 0.0425(19) 0.052(2) 0.0176(15) 0.0094(14) 0.0186(16)
    N16 0.0494(18) 0.0384(17) 0.0406(18) 0.0113(14) 0.0091(15) 0.0185(14)
    N17 0.0402(17) 0.054(2) 0.0362(17) 0.0093(15) 0.0130(14) 0.0157(15)
    C1 0.083(3) 0.0172(15) 0.034(2) 0.0009(17) 0.0239(19) 0.0066(14)
    C2 0.049(2) 0.0280(17) 0.063(3) 0.0126(16) 0.0213(19) 0.0265(17)
    C3 0.0400(18) 0.0282(16) 0.0324(17) 0.0162(14) 0.0139(14) 0.0153(14)
    C4 0.0435(19) 0.0240(15) 0.0379(19) 0.0098(14) 0.0154(15) 0.0156(14)
    C5 0.0324(18) 0.067(3) 0.0325(19) 0.0157(17) 0.0134(14) 0.0277(18)
    C6 0.046(2) 0.066(3) 0.035(2) 0.0060(19) -0.0012(16) 0.032(2)
    C7 0.0353(18) 0.053(2) 0.0374(19) 0.0223(16) 0.0111(15) 0.0303(17)
    C8 0.0282(17) 0.069(3) 0.049(2) 0.0049(17) -0.0004(16) 0.041(2)
    C9 0.087(3) 0.042(2) 0.044(2) -0.013(2) -0.008(2) 0.031(2)
    C10 0.082(3) 0.087(3) 0.040(2) 0.051(3) 0.032(2) 0.023(2)
    C11 0.064(3) 0.098(4) 0.070(4) 0.043(3) 0.008(3) 0.004(3)
    C12 0.067(3) 0.095(4) 0.042(2) 0.025(3) 0.021(2) 0.040(3)
    C13 0.069(3) 0.056(3) 0.048(3) -0.019(2) -0.014(2) 0.024(2)
    C14 0.055(3) 0.060(3) 0.054(3) 0.011(2) -0.006(2) 0.008(2)
    C15 0.040(2) 0.043(2) 0.073(3) 0.0039(19) 0.004(2) 0.001(2)
    C16 0.047(2) 0.0395(19) 0.0341(19) 0.0125(16) 0.0141(16) 0.0162(16)
    C17 0.0381(19) 0.042(2) 0.0278(18) 0.0068(16) 0.0137(14) 0.0121(15)
    C18 0.0318(17) 0.046(2) 0.0347(19) 0.0168(16) 0.0146(14) 0.0212(17)
    C19 0.0350(17) 0.0285(16) 0.0340(18) 0.0033(14) 0.0126(14) 0.0112(14)
    C20 0.0342(18) 0.0410(19) 0.0288(17) 0.0077(15) 0.0059(14) 0.0112(15)
_geom_special_details
;
All e.s.d.'s (except the e.s.d. in the dihedral angle between two l.s. planes)
are estimated using the full covariance matrix. The cell e.s.d.'s are taken
into account individually in the estimation of e.s.d.'s in distances, angles
and torsion angles; correlations between e.s.d.'s in cell parameters are only
used when they are defined by crystal symmetry. An approximate (isotropic)
treatment of cell e.s.d.'s is used for estimating e.s.d.'s involving l.s.
planes.
;
loop_
    _geom_bond_atom_site_label_1
    _geom_bond_atom_site_label_2
    _geom_bond_site_symmetry_2
    _geom_bond_distance
    _geom_bond_publ_flag
    Cu1 N1 . 1.932(3) ?
    Cu1 N8 . 2.047(3) ?
    Cu1 N9 . 2.066(5) ?
    Cu1 N10 . 2.071(3) ?
    Cu1 N11 . 2.105(4) ?
    Cu2 N2 . 1.947(3) ?
    Cu2 N3 . 2.048(2) ?
    Cu2 N4 . 2.064(3) ?
    Cu2 N5 . 2.047(3) ?
    Cu2 N6 . 2.103(3) ?
    Fe1 C1 . 1.895(4) ?
    Fe1 C1 2_755 1.895(4) ?
    Fe1 C2 2_755 1.886(3) ?
    Fe1 C2 . 1.886(3) ?
    Fe1 C9 . 1.912(4) ?
    Fe1 C9 2_755 1.912(4) ?
    Fe2 N12 . 1.657(3) ?
    Fe2 C16 . 1.941(4) ?
    Fe2 C17 . 1.934(4) ?
    Fe2 C18 . 1.941(4) ?
    Fe2 C19 . 1.938(4) ?
    Fe2 C20 . 1.933(4) ?
    O1 N12 . 1.141(4) ?
    N1 C1 . 1.143(5) ?
    N2 C2 . 1.148(4) ?
    N3 C3 . 1.486(4) ?
    N3 C5 . 1.482(4) ?
    N3 C7 . 1.484(4) ?
    N4 H4A . 0.9201 ?
    N4 H4B . 0.9194 ?
    N4 C4 . 1.473(4) ?
    N5 H5A . 0.9190 ?
    N5 H5B . 0.9201 ?
    N5 C6 . 1.475(5) ?
    N6 H6A . 0.9211 ?
    N6 H6B . 0.9194 ?
    N6 C8 . 1.472(5) ?
    N7A C9 . 1.221(8) ?
    N7B C9 . 1.165(9) ?
    N8 C10 . 1.436(5) ?
    N8 C12 . 1.484(6) ?
    N8 C14 . 1.496(5) ?
    N9 H9A . 0.9191 ?
    N9 H9B . 0.9194 ?
    N9 C11 . 1.456(7) ?
    N10 H10A . 0.9201 ?
    N10 H10B . 0.9207 ?
    N10 C13 . 1.448(5) ?
    N11 H11A . 0.9196 ?
    N11 H11B . 0.9194 ?
    N11 C15 . 1.468(6) ?
    N13 C16 . 1.142(4) ?
    N14 C17 . 1.152(5) ?
    N15 C18 . 1.149(4) ?
    N16 C19 . 1.149(4) ?
    N17 C20 . 1.148(4) ?
    C3 H3A . 0.9900 ?
    C3 H3B . 0.9900 ?
    C3 C4 . 1.511(4) ?
    C4 H4C . 0.9900 ?
    C4 H4D . 0.9900 ?
    C5 H5C . 0.9900 ?
    C5 H5D . 0.9900 ?
    C5 C6 . 1.523(5) ?
    C6 H6C . 0.9900 ?
    C6 H6D . 0.9900 ?
    C7 H7A . 0.9900 ?
    C7 H7B . 0.9900 ?
    C7 C8 . 1.498(5) ?
    C8 H8A . 0.9900 ?
    C8 H8B . 0.9900 ?
    C10 H10C . 0.9900 ?
    C10 H10D . 0.9900 ?
    C10 C11 . 1.464(7) ?
    C11 H11C . 0.9900 ?
    C11 H11D . 0.9900 ?
    C12 H12A . 0.9900 ?
    C12 H12B . 0.9900 ?
    C12 C13 . 1.456(7) ?
    C13 H13A . 0.9900 ?
    C13 H13B . 0.9900 ?
    C14 H14A . 0.9900 ?
    C14 H14B . 0.9900 ?
    C14 C15 . 1.484(7) ?
    C15 H15A . 0.9900 ?
    C15 H15B . 0.9900 ?
loop_
    _geom_angle_atom_site_label_1
    _geom_angle_atom_site_label_2
    _geom_angle_atom_site_label_3
    _geom_angle_site_symmetry_1
    _geom_angle_site_symmetry_3
    _geom_angle
    _geom_angle_publ_flag
    N1 Cu1 N8 . . 177.60(14) ?
    N1 Cu1 N9 . . 96.5(2) ?
    N1 Cu1 N10 . . 97.96(14) ?
    N1 Cu1 N11 . . 95.37(18) ?
    N8 Cu1 N9 . . 82.80(16) ?
    N8 Cu1 N10 . . 84.33(13) ?
    N8 Cu1 N11 . . 83.12(14) ?
    N9 Cu1 N10 . . 123.4(2) ?
    N9 Cu1 N11 . . 121.7(2) ?
    N10 Cu1 N11 . . 110.89(16) ?
    N2 Cu2 N3 . . 175.37(15) ?
    N2 Cu2 N4 . . 93.44(12) ?
    N2 Cu2 N5 . . 93.31(16) ?
    N2 Cu2 N6 . . 100.50(15) ?
    N3 Cu2 N4 . . 84.67(10) ?
    N3 Cu2 N6 . . 84.13(11) ?
    N4 Cu2 N6 . . 113.41(11) ?
    N5 Cu2 N3 . . 84.58(12) ?
    N5 Cu2 N4 . . 128.10(12) ?
    N5 Cu2 N6 . . 115.70(13) ?
    C1 Fe1 C1 2_755 . 179.9990(10)
                                 ?
    C1 Fe1 C9 2_755 2_755 93.61(18) ?
    C1 Fe1 C9 . 2_755 86.39(18) ?
    C1 Fe1 C9 2_755 . 86.39(18) ?
    C1 Fe1 C9 . . 93.61(18) ?
    C2 Fe1 C1 . 2_755 89.62(16) ?
    C2 Fe1 C1 2_755 . 89.62(16) ?
    C2 Fe1 C1 2_755 2_755 90.38(16) ?
    C2 Fe1 C1 . . 90.38(16) ?
    C2 Fe1 C2 2_755 . 180.0 ?
    C2 Fe1 C9 . . 88.17(19) ?
    C2 Fe1 C9 2_755 2_755 88.17(19) ?
    C2 Fe1 C9 . 2_755 91.83(19) ?
    C2 Fe1 C9 2_755 . 91.83(19) ?
    C9 Fe1 C9 2_755 . 180.0 ?
    N12 Fe2 C16 . . 97.01(15) ?
    N12 Fe2 C17 . . 94.65(16) ?
    N12 Fe2 C18 . . 94.85(15) ?
    N12 Fe2 C19 . . 175.76(15) ?
    N12 Fe2 C20 . . 94.57(15) ?
    C17 Fe2 C16 . . 91.02(14) ?
    C17 Fe2 C18 . . 170.45(15) ?
    C17 Fe2 C19 . . 83.43(14) ?
    C18 Fe2 C16 . . 86.88(14) ?
    C19 Fe2 C16 . . 86.82(14) ?
    C19 Fe2 C18 . . 87.15(14) ?
    C20 Fe2 C16 . . 168.06(15) ?
    C20 Fe2 C17 . . 90.94(14) ?
    C20 Fe2 C18 . . 89.25(14) ?
    C20 Fe2 C19 . . 81.71(14) ?
    C1 N1 Cu1 . . 163.4(4) ?
    C2 N2 Cu2 . . 165.0(4) ?
    C3 N3 Cu2 . . 106.62(17) ?
    C5 N3 Cu2 . . 108.6(2) ?
    C5 N3 C3 . . 111.1(3) ?
    C5 N3 C7 . . 111.1(2) ?
    C7 N3 Cu2 . . 107.8(2) ?
    C7 N3 C3 . . 111.4(2) ?
    Cu2 N4 H4A . . 110.1 ?
    Cu2 N4 H4B . . 109.8 ?
    H4A N4 H4B . . 108.3 ?
    C4 N4 Cu2 . . 108.82(19) ?
    C4 N4 H4A . . 109.9 ?
    C4 N4 H4B . . 109.8 ?
    Cu2 N5 H5A . . 110.1 ?
    Cu2 N5 H5B . . 110.2 ?
    H5A N5 H5B . . 108.6 ?
    C6 N5 Cu2 . . 107.3(2) ?
    C6 N5 H5A . . 110.4 ?
    C6 N5 H5B . . 110.2 ?
    Cu2 N6 H6A . . 110.3 ?
    Cu2 N6 H6B . . 110.4 ?
    H6A N6 H6B . . 108.6 ?
    C8 N6 Cu2 . . 106.8(2) ?
    C8 N6 H6A . . 110.3 ?
    C8 N6 H6B . . 110.4 ?
    C10 N8 Cu1 . . 109.5(3) ?
    C10 N8 C12 . . 111.4(3) ?
    C10 N8 C14 . . 113.5(3) ?
    C12 N8 Cu1 . . 106.4(2) ?
    C12 N8 C14 . . 107.3(3) ?
    C14 N8 Cu1 . . 108.5(3) ?
    Cu1 N9 H9A . . 110.5 ?
    Cu1 N9 H9B . . 109.6 ?
    H9A N9 H9B . . 108.4 ?
    C11 N9 Cu1 . . 108.1(3) ?
    C11 N9 H9A . . 111.0 ?
    C11 N9 H9B . . 109.1 ?
    Cu1 N10 H10A . . 109.5 ?
    Cu1 N10 H10B . . 109.9 ?
    H10A N10 H10B . . 108.3 ?
    C13 N10 Cu1 . . 109.2(3) ?
    C13 N10 H10A . . 109.8 ?
    C13 N10 H10B . . 110.2 ?
    Cu1 N11 H11A . . 110.3 ?
    Cu1 N11 H11B . . 110.1 ?
    H11A N11 H11B . . 108.5 ?
    C15 N11 Cu1 . . 107.9(3) ?
    C15 N11 H11A . . 110.0 ?
    C15 N11 H11B . . 110.0 ?
    O1 N12 Fe2 . . 178.1(3) ?
    N1 C1 Fe1 . . 176.5(4) ?
    N2 C2 Fe1 . . 176.1(4) ?
    N3 C3 H3A . . 109.6 ?
    N3 C3 H3B . . 109.6 ?
    N3 C3 C4 . . 110.2(3) ?
    H3A C3 H3B . . 108.1 ?
    C4 C3 H3A . . 109.6 ?
    C4 C3 H3B . . 109.6 ?
    N4 C4 C3 . . 108.1(2) ?
    N4 C4 H4C . . 110.1 ?
    N4 C4 H4D . . 110.1 ?
    C3 C4 H4C . . 110.1 ?
    C3 C4 H4D . . 110.1 ?
    H4C C4 H4D . . 108.4 ?
    N3 C5 H5C . . 109.7 ?
    N3 C5 H5D . . 109.7 ?
    N3 C5 C6 . . 109.6(3) ?
    H5C C5 H5D . . 108.2 ?
    C6 C5 H5C . . 109.7 ?
    C6 C5 H5D . . 109.7 ?
    N5 C6 C5 . . 107.7(3) ?
    N5 C6 H6C . . 110.2 ?
    N5 C6 H6D . . 110.2 ?
    C5 C6 H6C . . 110.2 ?
    C5 C6 H6D . . 110.2 ?
    H6C C6 H6D . . 108.5 ?
    N3 C7 H7A . . 109.5 ?
    N3 C7 H7B . . 109.5 ?
    N3 C7 C8 . . 110.7(3) ?
    H7A C7 H7B . . 108.1 ?
    C8 C7 H7A . . 109.5 ?
    C8 C7 H7B . . 109.5 ?
    N6 C8 C7 . . 108.2(3) ?
    N6 C8 H8A . . 110.0 ?
    N6 C8 H8B . . 110.0 ?
    C7 C8 H8A . . 110.0 ?
    C7 C8 H8B . . 110.0 ?
    H8A C8 H8B . . 108.4 ?
    N7A C9 Fe1 . . 161.2(6) ?
    N7B C9 Fe1 . . 159.4(6) ?
    N8 C10 H10C . . 109.4 ?
    N8 C10 H10D . . 109.4 ?
    N8 C10 C11 . . 111.2(4) ?
    H10C C10 H10D . . 108.0 ?
    C11 C10 H10C . . 109.4 ?
    C11 C10 H10D . . 109.4 ?
    N9 C11 C10 . . 109.9(4) ?
    N9 C11 H11C . . 109.7 ?
    N9 C11 H11D . . 109.7 ?
    C10 C11 H11C . . 109.7 ?
    C10 C11 H11D . . 109.7 ?
    H11C C11 H11D . . 108.2 ?
    N8 C12 H12A . . 109.0 ?
    N8 C12 H12B . . 109.0 ?
    H12A C12 H12B . . 107.8 ?
    C13 C12 N8 . . 113.0(4) ?
    C13 C12 H12A . . 109.0 ?
    C13 C12 H12B . . 109.0 ?
    N10 C13 C12 . . 110.8(4) ?
    N10 C13 H13A . . 109.5 ?
    N10 C13 H13B . . 109.5 ?
    C12 C13 H13A . . 109.5 ?
    C12 C13 H13B . . 109.5 ?
    H13A C13 H13B . . 108.1 ?
    N8 C14 H14A . . 109.6 ?
    N8 C14 H14B . . 109.6 ?
    H14A C14 H14B . . 108.1 ?
    C15 C14 N8 . . 110.1(4) ?
    C15 C14 H14A . . 109.6 ?
    C15 C14 H14B . . 109.6 ?
    N11 C15 C14 . . 108.2(4) ?
    N11 C15 H15A . . 110.1 ?
    N11 C15 H15B . . 110.1 ?
    C14 C15 H15A . . 110.1 ?
    C14 C15 H15B . . 110.1 ?
    H15A C15 H15B . . 108.4 ?
    N13 C16 Fe2 . . 177.2(3) ?
    N14 C17 Fe2 . . 177.7(3) ?
    N15 C18 Fe2 . . 178.3(3) ?
    N16 C19 Fe2 . . 175.7(3) ?
    N17 C20 Fe2 . . 176.2(3) ?
loop_
    _geom_torsion_atom_site_label_1
    _geom_torsion_atom_site_label_2
    _geom_torsion_atom_site_label_3
    _geom_torsion_atom_site_label_4
    _geom_torsion_site_symmetry_1
    _geom_torsion_site_symmetry_2
    _geom_torsion_site_symmetry_3
    _geom_torsion_site_symmetry_4
    _geom_torsion
    _geom_torsion_publ_flag
    Cu1 N8 C10 C11 . . . . 34.4(5) ?
    Cu1 N8 C12 C13 . . . . 36.7(4) ?
    Cu1 N8 C14 C15 . . . . 37.6(4) ?
    Cu1 N9 C11 C10 . . . . 37.7(6) ?
    Cu1 N10 C13 C12 . . . . 30.9(4) ?
    Cu1 N11 C15 C14 . . . . 40.9(4) ?
    Cu2 N3 C3 C4 . . . . 41.0(3) ?
    Cu2 N3 C5 C6 . . . . 32.9(4) ?
    Cu2 N3 C7 C8 . . . . 37.1(3) ?
    Cu2 N4 C4 C3 . . . . 36.1(3) ?
    Cu2 N5 C6 C5 . . . . 43.9(3) ?
    Cu2 N6 C8 C7 . . . . 41.1(3) ?
    N1 Cu1 N9 C11 . . . . 167.2(5) ?
    N1 Cu1 N10 C13 . . . . 170.8(3) ?
    N1 Cu1 N11 C15 . . . . 161.8(3) ?
    N2 Cu2 N4 C4 . . . . 173.0(2) ?
    N2 Cu2 N5 C6 . . . . 154.9(3) ?
    N2 Cu2 N6 C8 . . . . 163.0(2) ?
    N3 Cu2 N4 C4 . . . . -11.3(2) ?
    N3 Cu2 N5 C6 . . . . -20.9(2) ?
    N3 Cu2 N6 C8 . . . . -17.0(2) ?
    N3 C3 C4 N4 . . . . -52.2(3) ?
    N3 C5 C6 N5 . . . . -51.7(4) ?
    N3 C7 C8 N6 . . . . -53.4(4) ?
    N4 Cu2 N2 C2 . . . . 121.7(13) ?
    N4 Cu2 N3 C3 . . . . -16.2(2) ?
    N4 Cu2 N3 C5 . . . . -136.0(2) ?
    N4 Cu2 N3 C7 . . . . 103.6(2) ?
    N4 Cu2 N5 C6 . . . . 57.9(3) ?
    N4 Cu2 N6 C8 . . . . -98.5(2) ?
    N5 Cu2 N2 C2 . . . . -6.9(13) ?
    N5 Cu2 N3 C3 . . . . 113.0(2) ?
    N5 Cu2 N3 C5 . . . . -6.8(2) ?
    N5 Cu2 N3 C7 . . . . -127.3(2) ?
    N5 Cu2 N4 C4 . . . . -90.1(2) ?
    N5 Cu2 N6 C8 . . . . 64.1(2) ?
    N6 Cu2 N2 C2 . . . . -123.8(13) ?
    N6 Cu2 N3 C3 . . . . -130.4(2) ?
    N6 Cu2 N3 C5 . . . . 109.8(2) ?
    N6 Cu2 N3 C7 . . . . -10.7(2) ?
    N6 Cu2 N4 C4 . . . . 70.0(2) ?
    N6 Cu2 N5 C6 . . . . -101.8(2) ?
    N8 Cu1 N9 C11 . . . . -15.1(4) ?
    N8 Cu1 N10 C13 . . . . -8.5(3) ?
    N8 Cu1 N11 C15 . . . . -16.3(3) ?
    N8 C10 C11 N9 . . . . -48.8(7) ?
    N8 C12 C13 N10 . . . . -46.3(5) ?
    N8 C14 C15 N11 . . . . -52.9(5) ?
    N9 Cu1 N1 C1 . . . . 101.8(15) ?
    N9 Cu1 N8 C10 . . . . -10.3(4) ?
    N9 Cu1 N8 C12 . . . . 110.2(3) ?
    N9 Cu1 N8 C14 . . . . -134.6(3) ?
    N9 Cu1 N10 C13 . . . . -86.0(3) ?
    N9 Cu1 N11 C15 . . . . 60.8(4) ?
    N10 Cu1 N1 C1 . . . . -133.0(15) ?
    N10 Cu1 N8 C10 . . . . -135.1(3) ?
    N10 Cu1 N8 C12 . . . . -14.6(3) ?
    N10 Cu1 N8 C14 . . . . 100.6(3) ?
    N10 Cu1 N9 C11 . . . . 63.2(5) ?
    N10 Cu1 N11 C15 . . . . -97.6(3) ?
    N11 Cu1 N1 C1 . . . . -21.0(15) ?
    N11 Cu1 N8 C10 . . . . 113.0(3) ?
    N11 Cu1 N8 C12 . . . . -126.5(3) ?
    N11 Cu1 N8 C14 . . . . -11.3(3) ?
    N11 Cu1 N9 C11 . . . . -92.4(5) ?
    N11 Cu1 N10 C13 . . . . 71.9(3) ?
    C1 Fe1 C9 N7A 2_755 . . . -113.6(14) ?
    C1 Fe1 C9 N7A . . . . 66.4(14) ?
    C1 Fe1 C9 N7B . . . . -134.4(13) ?
    C1 Fe1 C9 N7B 2_755 . . . 45.6(13) ?
    C2 Fe1 C9 N7A . . . . -23.9(14) ?
    C2 Fe1 C9 N7A 2_755 . . . 156.1(14) ?
    C2 Fe1 C9 N7B 2_755 . . . -44.6(13) ?
    C2 Fe1 C9 N7B . . . . 135.4(13) ?
    C3 N3 C5 C6 . . . . -84.1(3) ?
    C3 N3 C7 C8 . . . . 153.8(3) ?
    C5 N3 C3 C4 . . . . 159.2(3) ?
    C5 N3 C7 C8 . . . . -81.8(3) ?
    C7 N3 C3 C4 . . . . -76.4(3) ?
    C7 N3 C5 C6 . . . . 151.3(3) ?
    C10 N8 C12 C13 . . . . 156.0(4) ?
    C10 N8 C14 C15 . . . . -84.3(4) ?
    C12 N8 C10 C11 . . . . -83.0(5) ?
    C12 N8 C14 C15 . . . . 152.2(4) ?
    C14 N8 C10 C11 . . . . 155.7(5) ?
    C14 N8 C12 C13 . . . . -79.2(4) ?
loop_
    _geom_hbond_atom_site_label_D
    _geom_hbond_atom_site_label_H
    _geom_hbond_atom_site_label_A
    _geom_hbond_site_symmetry_A
    _geom_hbond_distance_DH
    _geom_hbond_distance_HA
    _geom_hbond_distance_DA
    _geom_hbond_angle_DHA
    N4 H4A N15 2_766 0.92 2.20 3.020(4) 149
    N4 H4B N16 1_554 0.92 2.37 3.248(4) 159
    N5 H5A N7A 2_655 0.92 2.09 2.979(9) 162
    N5 H5A N7B 2_655 0.92 2.41 3.267(9) 154
    N6 H6A N17 1_554 0.92 2.43 3.242(5) 147
    N10 H10A N17 2_656 0.92 2.29 3.060(5) 141
    N10 H10B N16 2_756 0.92 2.27 3.151(5) 160
_iucr_refine_instructions_details
;
TITL koko172 R = 0.05
CELL 0.71073 7.927 14.9656 17.5565 114.879 94.021 98.909
ZERR 1 0.0002 0.0004 0.0004 0.003 0.002 0.002
LATT 1
SFAC C 2.31 20.84392 1.02 10.20751 1.5886 0.5687 0.865 51.65125 0.2156 =
 0.0033 0.0016 11.5 0.68 12.01
SFAC H 0.493 10.51091 0.32291 26.12573 0.14019 3.14236 0.04081 57.79977 =
 0.00304 0 0 0.624 0.35 1.008
SFAC Cu 13.33801 3.5828 7.16761 0.247 5.61581 11.39661 1.6735 64.81267 1.191 =
 0.3201 1.2651 5180 1.52 63.55
SFAC Fe 11.76951 4.76111 7.35731 0.3072 3.5222 15.35351 2.3045 76.88058 =
 1.0369 0.3463 0.8444 3490 1.45 55.85
SFAC N 12.21261 0.0057 3.1322 9.89331 2.0125 28.99754 1.1663 0.5826 =
 -11.52901 0.0061 0.0033 19.6 0.68 14.01
SFAC O 3.0485 13.27711 2.2868 5.70111 1.5463 0.3239 0.867 32.90894 0.2508 =
 0.0106 0.006 32.5 0.68 16
UNIT 40 72 4 3 34 2
L.S. 5
PLAN  -20
TEMP -173
BOND $H
CONF
fmap 2
acta 55
OMIT 1 -5 7
OMIT 0 2 0
OMIT 0 -2 3
OMIT 1 0 1
OMIT -1 1 3
OMIT 0 1 3
OMIT -1 -3 1
REM <HKL>C:/Users/Roman/SkyDrive/Work/DOC/papers/koko172/koko172-mask.hkl</HKL>
WGHT    0.069000    0.553100
FVAR       4.49017
CU1   3    0.830682    0.022732    0.269934    11.00000    0.05465    0.03773 =
         0.02567    0.00578    0.01985   -0.00027
CU2   3    0.687107    0.276121    0.050833    11.00000    0.03081    0.02662 =
         0.05052    0.02431    0.01053    0.01060
FE1   4    1.000000    0.000000    0.000000    10.50000    0.04551    0.01755 =
         0.02163    0.00984    0.01338    0.01191
FE2   4    0.789848    0.313961    0.708550    11.00000    0.03741    0.03765 =
         0.02573    0.01263    0.01083    0.00952
O1    6    0.546848    0.321613    0.589049    11.00000    0.07688    0.10083 =
         0.04456    0.02554   -0.00207    0.03962
N1    5    0.855085   -0.006495    0.153547    11.00000    0.13779    0.03615 =
         0.03761    0.00439    0.04591   -0.01572
N2    5    0.814663    0.167670    0.013825    11.00000    0.05391    0.03609 =
         0.11538    0.04288    0.03056    0.02088
N3    5    0.569489    0.396968    0.097406    11.00000    0.02834    0.03665 =
         0.02855    0.02013    0.01171    0.01475
N4    5    0.863337    0.368760    0.021080    11.00000    0.03206    0.02092 =
         0.03245    0.00771    0.01290    0.00764
AFIX   3
H4A   2    0.967237    0.387410    0.056030    11.00000   -1.20000
H4B   2    0.881437    0.335200   -0.034160    11.00000   -1.20000
AFIX   0
N5    5    0.671383    0.275689    0.166581    11.00000    0.05596    0.04795 =
         0.05328    0.03625   -0.01349   -0.00318
AFIX   3
H5A   2    0.578293    0.227989    0.162391    11.00000   -1.20000
H5B   2    0.769993    0.260989    0.185381    11.00000   -1.20000
AFIX   0
N6    5    0.460502    0.207644   -0.038593    11.00000    0.04653    0.03917 =
         0.04784    0.02339   -0.00031    0.00171
AFIX   3
H6A   2    0.480302    0.206954   -0.089893    11.00000   -1.20000
H6B   2    0.423802    0.142454   -0.046783    11.00000   -1.20000
AFIX   0
PART 1
N7A   5    0.658118   -0.125419   -0.118987    10.50000    0.03888    0.05878 =
         0.04995    0.03307    0.00225   -0.00219
PART 0
PART 2
N7B   5    0.725945   -0.157510   -0.141718    10.50000    0.05230    0.03509 =
         0.05631    0.02002    0.01664    0.01264
PART 0
N8    5    0.810178    0.059748    0.394744    11.00000    0.03488    0.05530 =
         0.02493    0.00479    0.00618    0.00069
N9    5    0.648941    0.111089    0.281631    11.00000    0.15331    0.18624 =
         0.05993    0.06687    0.02207    0.09381
AFIX   3
H9A   2    0.698341    0.171679    0.283131    11.00000   -1.20000
H9B   2    0.562230    0.078789    0.235831    11.00000   -1.20000
AFIX   0
N10   5    0.771347   -0.124051    0.254800    11.00000    0.05661    0.04791 =
         0.04657    0.01097    0.02266    0.00049
AFIX   3
H10A  2    0.663547   -0.154741    0.223200    11.00000   -1.20000
H10B  2    0.850347   -0.159431    0.226210    11.00000   -1.20000
AFIX   0
N11   5    1.093622    0.086197    0.318486    11.00000    0.04907    0.04852 =
         0.08255   -0.00085    0.03269   -0.00511
AFIX   3
H11A  2    1.156322    0.036387    0.306986    11.00000   -1.20000
H11B  2    1.136222    0.126697    0.293886    11.00000   -1.20000
AFIX   0
N12   5    0.648058    0.319214    0.637303    11.00000    0.05129    0.05568 =
         0.02984    0.01653    0.01315    0.01712
N13   5    1.111919    0.338339    0.624790    11.00000    0.05811    0.05251 =
         0.05071    0.02382    0.03040    0.01485
N14   5    0.741004    0.082652    0.623385    11.00000    0.05154    0.04320 =
         0.03852    0.01176    0.02028    0.00727
N15   5    0.889725    0.544576    0.814551    11.00000    0.03805    0.04249 =
         0.05185    0.01858    0.00948    0.01760
N16   5    1.023266    0.290953    0.844544    11.00000    0.04948    0.03839 =
         0.04064    0.01844    0.00915    0.01133
N17   5    0.532006    0.303885    0.829375    11.00000    0.04010    0.05425 =
         0.03622    0.01565    0.01297    0.00926
C1    1    0.905025   -0.006294    0.094120    11.00000    0.08276    0.01718 =
         0.03428    0.00659    0.02387    0.00094
C2    1    0.890074    0.106687    0.009999    11.00000    0.04862    0.02801 =
         0.06262    0.02652    0.02142    0.01265
C3    1    0.697990    0.485994    0.106973    11.00000    0.03996    0.02820 =
         0.03244    0.01526    0.01383    0.01614
AFIX  23
H3A   2    0.780533    0.510278    0.159881    11.00000   -1.20000
H3B   2    0.638214    0.540898    0.111113    11.00000   -1.20000
AFIX   0
C4    1    0.794749    0.458654    0.031796    11.00000    0.04357    0.02398 =
         0.03787    0.01559    0.01543    0.00983
AFIX  23
H4C   2    0.716148    0.444520   -0.020085    11.00000   -1.20000
H4D   2    0.890581    0.515137    0.041782    11.00000   -1.20000
AFIX   0
C5    1    0.519805    0.409108    0.180517    11.00000    0.03230    0.06681 =
         0.03248    0.02768    0.01331    0.01564
AFIX  23
H5C   2    0.403746    0.367466    0.171716    11.00000   -1.20000
H5D   2    0.515127    0.480306    0.215728    11.00000   -1.20000
AFIX   0
C6    1    0.651333    0.376885    0.225979    11.00000    0.04591    0.06608 =
         0.03451    0.03222   -0.00109    0.00612
AFIX  23
H6C   2    0.763451    0.424959    0.243232    11.00000   -1.20000
H6D   2    0.610628    0.375383    0.277546    11.00000   -1.20000
AFIX   0
C7    1    0.415281    0.376674    0.035026    11.00000    0.03516    0.05291 =
         0.03739    0.03029    0.01104    0.02224
AFIX  23
H7A   2    0.450359    0.395721   -0.010023    11.00000   -1.20000
H7B   2    0.332425    0.418091    0.063815    11.00000   -1.20000
AFIX   0
C8    1    0.329640    0.267638   -0.004110    11.00000    0.02815    0.06879 =
         0.04914    0.04090   -0.00039    0.00483
AFIX  23
H8A   2    0.279830    0.250178    0.039214    11.00000   -1.20000
H8B   2    0.235121    0.253431   -0.050109    11.00000   -1.20000
AFIX   0
C9    1    0.804897   -0.090609   -0.080350    11.00000    0.08666    0.04217 =
         0.04450    0.03088   -0.00801   -0.01325
C10   1    0.711868    0.137438    0.425569    11.00000    0.08235    0.08687 =
         0.03971    0.02351    0.03181    0.05125
AFIX  23
H10C  2    0.789928    0.203946    0.445963    11.00000   -1.20000
H10D  2    0.658602    0.134890    0.474150    11.00000   -1.20000
AFIX   0
C11   1    0.576390    0.125770    0.358988    11.00000    0.06417    0.09764 =
         0.06996    0.00401    0.00833    0.04329
AFIX  23
H11C  2    0.483789    0.067180    0.347588    11.00000   -1.20000
H11D  2    0.525173    0.186494    0.378115    11.00000   -1.20000
AFIX   0
C12   1    0.722593   -0.033639    0.397659    11.00000    0.06678    0.09449 =
         0.04206    0.04016    0.02073    0.02547
AFIX  23
H12A  2    0.749764   -0.027522    0.455769    11.00000   -1.20000
H12B  2    0.596084   -0.041011    0.385276    11.00000   -1.20000
AFIX   0
C13   1    0.773504   -0.123531    0.337528    11.00000    0.06894    0.05609 =
         0.04842    0.02393   -0.01449   -0.01937
AFIX  23
H13A  2    0.891084   -0.125867    0.358658    11.00000   -1.20000
H13B  2    0.693244   -0.184031    0.332608    11.00000   -1.20000
AFIX   0
C14   1    0.988111    0.088867    0.443541    11.00000    0.05532    0.06044 =
         0.05439    0.00806   -0.00599    0.01103
AFIX  23
H14A  2    0.985514    0.130887    0.504430    11.00000   -1.20000
H14B  2    1.029434    0.027672    0.438232    11.00000   -1.20000
AFIX   0
C15   1    1.107906    0.145792    0.410630    11.00000    0.03998    0.04347 =
         0.07324    0.00124    0.00365    0.00391
AFIX  23
H15A  2    1.077168    0.211722    0.423254    11.00000   -1.20000
H15B  2    1.227962    0.157825    0.438093    11.00000   -1.20000
AFIX   0
C16   1    0.992046    0.326686    0.654704    11.00000    0.04672    0.03945 =
         0.03407    0.01625    0.01410    0.01250
C17   1    0.757196    0.168899    0.653720    11.00000    0.03806    0.04231 =
         0.02777    0.01211    0.01365    0.00671
C18   1    0.853120    0.458650    0.776280    11.00000    0.03174    0.04575 =
         0.03466    0.02118    0.01459    0.01675
C19   1    0.941632    0.302308    0.793887    11.00000    0.03502    0.02854 =
         0.03403    0.01120    0.01266    0.00337
C20   1    0.623424    0.307371    0.782342    11.00000    0.03423    0.04102 =
         0.02878    0.01119    0.00601    0.00776
HKLF 4
REM  koko172 R = 0.05
REM R1 =  0.0507 for   6401 Fo > 4sig(Fo)  and  0.0834 for all   9691 data
REM    385 parameters refined using      0 restraints
END
WGHT      0.0688      0.5791
REM Highest difference peak  1.487,  deepest hole -0.679,  1-sigma level  0.095
Q1    1   0.5410  0.0355  0.1136  11.00000  0.05    1.49
Q2    1   0.9397  0.1655  0.4381  11.00000  0.05    0.98
Q3    1   0.6044  0.0450  0.2386  11.00000  0.05    0.80
Q4    1   1.1172  0.0352  0.0285  11.00000  0.05    0.63
Q5    1   0.7641  0.2573  0.7094  11.00000  0.05    0.62
Q6    1   0.8282  0.0075  0.4312  11.00000  0.05    0.59
Q7    1   0.8821  0.2693  0.2032  11.00000  0.05    0.59
Q8    1   0.7700  0.3137  0.0812  11.00000  0.05    0.57
Q9    1   0.6952 -0.0958  0.3526  11.00000  0.05    0.56
Q10   1   0.8928  0.3411  0.7458  11.00000  0.05    0.53
Q11   1   0.6922 -0.2180 -0.2203  11.00000  0.05    0.46
Q12   1   0.6591  0.2677  0.6496  11.00000  0.05    0.46
Q13   1   0.6088  0.0975  0.3975  11.00000  0.05    0.45
Q14   1   1.0476  0.0579  0.0635  11.00000  0.05    0.43
Q15   1   0.5965  0.3539  0.0805  11.00000  0.05    0.43
Q16   1   0.5914  0.3403 -0.0287  11.00000  0.05    0.38
Q17   1   0.6907  0.0138  0.2270  11.00000  0.05    0.38
Q18   1   0.6642  0.2760  0.0846  11.00000  0.05    0.38
Q19   1   0.6600  0.3372  0.6931  11.00000  0.05    0.38
Q20   1   0.7359  0.1237  0.2809  11.00000  0.05    0.38
REM The information below was added by Olex2.
REM
REM R1 = 0.0507 for 6401 Fo > 4sig(Fo) and n/a for all 9691 data
REM n/a parameters refined using n/a restraints
REM Highest difference peak 1.49, deepest hole -0.68
REM Mean Shift 0, Max Shift 0.
REM +++ Tabular Listing of Refinement Information +++
REM R1_all = n/a
REM R1_gt = 0.0507
REM wR_ref = 0.1381
REM GOOF = 1.051
REM Shift_max = 0
REM Shift_mean = 0
REM Reflections_all = 9691
REM Reflections_gt = 6401
REM Parameters = n/a
REM Hole = 1.49
REM Peak = -0.68
REM Flack = n/a
;
