# Supplementary material for: Tetra­kis(μ2-cyanido-κ2 C:N)dicyanido­tetra­kis­[tris­(2-amino­eth­yl)amine-κ3 N,N′,N′′,N′′′]tetra­copper(II)iron(II) bis[pentacyanidonitrosoferrate(II)] hexahydrate
Source: Acta Crystallogr Sect E Struct Rep Online. 2012 Sep 15;68(Pt 10):m1266–7. doi: 10.1107/S1600536812038251 (PMC3470149; doi:10.1107/S1600536812038251)
Supplement: Supplementary file 2 [file e-68-m1266-Isup2.hkl]

# 
# h,k,l, Fc-squared, Fo-squared, sigma(Fo-squared) and status flag 
# 
data_I
_shelx_title ' koko172 R = 0.05' 
_shelx_refln_list_code          4 
_shelx_F_calc_maximum      234.02 
_exptl_crystal_F_000       759.69 
_reflns_d_resolution_high  0.7035 
 
loop_ 
 _symmetry_equiv_pos_as_xyz 
 'x, y, z' 
 '-x, -y, -z' 
 
_cell_length_a     7.9270 
_cell_length_b    14.9656 
_cell_length_c    17.5565 
_cell_angle_alpha 114.879 
_cell_angle_beta   94.021 
_cell_angle_gamma  98.909 
 
_shelx_F_squared_multiplier     1.000 
 
loop_ 
 _refln_index_h 
 _refln_index_k 
 _refln_index_l 
 _refln_F_squared_calc 
 _refln_F_squared_meas 
 _refln_F_squared_sigma 
 _refln_observed_status 
   2   0   0     9855.74    10300.24     68.61 o 
   3   0   0      530.58      689.33     11.86 o 
   4   0   0       70.84       45.35      9.11 o 
   5   0   0      152.89      161.41     11.32 o 
   6   0   0     1902.27     1728.44     33.16 o 
   7   0   0       41.00       38.77     21.17 o 
   8   0   0      291.06      344.26     31.27 o 
   9   0   0      288.64      301.83     43.62 o 
  10   0   0      122.11      193.32     62.35 o 
 -10   1   0       34.26        0.40     26.12 o 
  -9   1   0       23.29        0.92     28.19 o 
  -8   1   0      124.62      103.39     23.12 o 
  -7   1   0      286.98      280.40     16.91 o 
  -6   1   0      127.91      127.10     13.64 o 
  -5   1   0     1195.89     1245.84     26.44 o 
  -4   1   0      210.45      215.84     12.32 o 
  -3   1   0       78.26       13.66     13.00 o 
  -2   1   0      238.61      153.32      6.35 o 
   1   1   0    54767.45    54774.78    360.77 o 
   2   1   0     6827.63     6116.82     67.51 o 
   3   1   0     3039.61     2903.90     28.79 o 
   4   1   0       73.41       58.66      7.46 o 
   5   1   0      180.01      164.84      9.40 o 
   6   1   0      332.06      333.64     15.86 o 
   7   1   0     1310.27     1347.83     49.88 o 
   8   1   0        9.27        7.20     20.31 o 
   9   1   0      243.23      231.54     31.26 o 
  10   1   0       20.46        5.04     50.94 o 
 -10   2   0        0.32        0.59     25.58 o 
  -9   2   0      187.07      229.20     31.50 o 
  -8   2   0        0.52        0.09     25.81 o 
  -7   2   0      961.99      968.65     29.27 o 
  -6   2   0       37.60       57.77     12.40 o 
  -5   2   0     1633.18     1635.94     34.07 o 
  -4   2   0      592.83      578.29     16.99 o 
  -3   2   0     6513.82     7433.68     61.29 o 
  -2   2   0       46.47       62.00      6.29 o 
  -1   2   0    34001.75    32296.48     91.01 o 
   1   2   0     1058.19      995.60     11.75 o 
   2   2   0     1006.21     1016.75     10.53 o 
   3   2   0     4124.12     3964.26     49.47 o 
   4   2   0      233.65      292.80     13.52 o 
   5   2   0      505.42      549.69     17.94 o 
   6   2   0        0.10        0.28     14.30 o 
   7   2   0       75.45      101.99     19.89 o 
   8   2   0      874.46      822.93     44.96 o 
   9   2   0      108.79      130.55     45.58 o 
  10   2   0       46.42        2.82     48.56 o 
 -11   3   0       13.94       65.89     45.29 o 
 -10   3   0      167.33      217.97     35.97 o 
  -9   3   0       60.67       60.29     29.18 o 
  -8   3   0      443.89      474.56     24.41 o 
  -7   3   0       19.44       28.51     20.15 o 
  -6   3   0     1208.11     1225.64     37.09 o 
  -5   3   0     1286.53     1142.22     27.82 o 
  -4   3   0     2222.96     2243.25     35.63 o 
  -3   3   0      440.30      445.16     18.12 o 
  -2   3   0       76.07        4.89     12.64 o 
  -1   3   0     5556.72     5267.77     29.22 o 
   0   3   0    23196.24    26345.94    248.01 o 
   1   3   0      155.96      189.76     16.19 o 
   2   3   0     1187.09     1025.06     33.44 o 
   3   3   0      190.65      217.29      9.51 o 
   4   3   0     1705.42     1800.89     22.60 o 
   5   3   0      927.94      994.08     20.25 o 
   6   3   0     1395.62     1411.50     39.62 o 
   7   3   0        0.63       15.95     16.40 o 
   8   3   0        0.21        0.11     22.50 o 
   9   3   0      177.07      241.70     45.77 o 
 -11   4   0       68.09       55.07     49.41 o 
 -10   4   0       11.47       20.38     21.50 o 
  -9   4   0       61.65       30.92     25.98 o 
  -8   4   0       23.25       49.12     15.48 o 
  -7   4   0       63.45       12.50     15.81 o 
  -6   4   0     1822.26     1964.84     46.41 o 
  -5   4   0        6.80        0.23     16.35 o 
  -4   4   0      520.89      549.54     31.99 o 
  -3   4   0     1215.53     1129.49     54.38 o 
  -2   4   0       71.69        4.91     12.02 o 
  -1   4   0     2919.96     3244.19     57.17 o 
   0   4   0      834.42     1186.01     25.52 o 
   1   4   0    14622.75    15667.89    144.54 o 
   2   4   0      860.00     1021.74     51.83 o 
   3   4   0      117.49       99.51      6.43 o 
   4   4   0       55.33       60.09      9.77 o 
   5   4   0      228.85      205.10      9.74 o 
   6   4   0     2076.99     2270.36     47.66 o 
   7   4   0      822.79      810.81     35.36 o 
   8   4   0      433.50      627.38     53.90 o 
   9   4   0       73.89       65.83     32.05 o 
 -10   5   0       90.75       92.39     51.65 o 
  -9   5   0       10.52        3.21     16.44 o 
  -8   5   0       30.13       15.84     16.58 o 
  -7   5   0       35.32        6.11     17.60 o 
  -6   5   0      305.79      289.16     24.68 o 
  -5   5   0     1995.39     2027.32     77.95 o 
  -4   5   0      422.18      270.09     22.57 o 
  -3   5   0      941.63      973.50     27.54 o 
  -2   5   0     2789.25     3222.79     41.09 o 
  -1   5   0      337.41      363.63     13.57 o 
   0   5   0     5933.59     6067.52     85.90 o 
   1   5   0     2707.27     2748.39     28.78 o 
   2   5   0     3183.49     3009.22     49.96 o 
   3   5   0     3135.63     3120.97     81.07 o 
   4   5   0       66.03       68.58     26.70 o 
   5   5   0        0.44       16.63     18.92 o 
   6   5   0       23.54       12.40     23.87 o 
   7   5   0     1001.44     1071.34     55.05 o 
   8   5   0      239.67      162.51     37.89 o 
   9   5   0      230.86      247.53     46.73 o 
 -10   6   0       63.04      146.65     38.92 o 
  -9   6   0      162.13      114.95     19.06 o 
  -8   6   0        5.61        0.12     17.48 o 
  -7   6   0      124.99       53.98     22.06 o 
  -6   6   0        0.42       13.65     17.40 o 
  -5   6   0     3673.57     3753.88     83.98 o 
  -4   6   0     1665.13     1724.53     28.19 o 
  -3   6   0     3145.85     3200.27     42.89 o 
  -2   6   0     5038.77     4920.93     29.58 o 
  -1   6   0     8544.53     9580.46     48.34 o 
   0   6   0     4899.50     5287.62     48.71 o 
   1   6   0      616.21      653.39     35.25 o 
   2   6   0     2655.32     2603.96     50.17 o 
   3   6   0      689.88      492.65     38.66 o 
   4   6   0      381.08      421.19     27.99 o 
   5   6   0      384.81      367.32     32.28 o 
   6   6   0      159.29      167.64     26.93 o 
   7   6   0       64.36       71.62     21.50 o 
   8   6   0      151.63      176.49     57.80 o 
   9   6   0       43.21       62.07     54.64 o 
 -10   7   0      155.24      177.12     32.16 o 
  -9   7   0       85.61       82.01     21.21 o 
  -8   7   0       47.83       12.04     24.92 o 
  -7   7   0       39.32       51.34     17.75 o 
  -6   7   0       67.12       36.97     27.77 o 
  -5   7   0        1.96        3.59     10.89 o 
  -4   7   0     6174.22     5880.54     58.83 o 
  -3   7   0     4144.78     4334.19     42.89 o 
  -2   7   0     5556.91     5545.41     35.39 o 
  -1   7   0     1305.19     1389.95     21.35 o 
   0   7   0    10612.17    10930.75    100.28 o 
   1   7   0     4594.25     4565.80     73.73 o 
   2   7   0      198.05      182.26     18.54 o 
   3   7   0        3.20        0.00     20.61 o 
   4   7   0     1573.16     1510.20     64.53 o 
   5   7   0       22.09       20.40     20.43 o 
   6   7   0     2156.62     2237.48     76.39 o 
   7   7   0       97.03       48.44     30.23 o 
   8   7   0      101.92       84.28     36.95 o 
 -10   8   0        0.65       16.08     23.07 o 
  -9   8   0      167.24      151.68     24.84 o 
  -8   8   0        7.01       12.93     16.93 o 
  -7   8   0       30.44       20.75     15.97 o 
  -6   8   0      769.00      863.21     35.98 o 
  -5   8   0        2.59        6.77     16.60 o 
  -4   8   0      388.87      442.17     18.02 o 
  -3   8   0     1311.78     1084.65     30.44 o 
  -2   8   0      179.60      209.42     14.34 o 
  -1   8   0     1599.24     1727.03     35.41 o 
   0   8   0      140.32      157.20     19.71 o 
   1   8   0     3216.53     3173.83     53.28 o 
   2   8   0       48.16       26.57     16.52 o 
   3   8   0      366.85      358.16     33.17 o 
   4   8   0      236.82      271.46     50.96 o 
   5   8   0      566.44      618.82     47.23 o 
   6   8   0        3.06        1.06     24.64 o 
   7   8   0      976.47      993.09     66.44 o 
   8   8   0        2.76        0.40     32.58 o 
 -10   9   0        1.94        7.20     25.17 o 
  -9   9   0       19.75       12.95     18.56 o 
  -8   9   0       44.81       28.71     16.83 o 
  -7   9   0      311.15      308.62     23.15 o 
  -6   9   0       68.57       96.24     18.65 o 
  -5   9   0     3888.62     4011.28     54.94 o 
  -4   9   0       16.16       23.38     13.40 o 
  -3   9   0     1686.39     1660.07     30.55 o 
  -2   9   0      308.70      290.49     18.21 o 
  -1   9   0     2897.23     2883.27     50.83 o 
   0   9   0       55.83       55.13     22.00 o 
   1   9   0     1420.86     1478.26     38.60 o 
   2   9   0     1483.27     1355.85     41.25 o 
   3   9   0      596.18      621.18     36.86 o 
   4   9   0        0.15        1.70     22.79 o 
   5   9   0       16.11       17.80     21.31 o 
   6   9   0      156.88      160.63     28.38 o 
   7   9   0       25.04        0.09     24.83 o 
 -10  10   0       96.02       51.97     41.13 o 
  -9  10   0        3.53        8.13     19.40 o 
  -8  10   0        0.04        5.84     18.60 o 
  -7  10   0       27.12       44.11     17.13 o 
  -6  10   0      264.82      213.37     23.63 o 
  -5  10   0      161.99      152.75     23.85 o 
  -4  10   0     4749.30     5070.29     64.01 o 
  -3  10   0       25.46       25.01     14.07 o 
  -2  10   0      107.77      103.81      6.94 o 
  -1  10   0      293.63      343.36     25.35 o 
   0  10   0     2036.14     1920.80     61.92 o 
   1  10   0        3.18        0.37     19.07 o 
   2  10   0     1972.39     1839.01     51.69 o 
   3  10   0      185.47      171.81     30.85 o 
   4  10   0      386.41      474.86     42.29 o 
   5  10   0       73.43       83.41     23.70 o 
   6  10   0      290.26      298.73     34.31 o 
   7  10   0        2.89       33.56     24.85 o 
 -10  11   0       11.02        0.10     43.82 o 
  -9  11   0       91.69       86.81     24.31 o 
  -8  11   0        1.40        0.38     18.81 o 
  -7  11   0      174.96      197.34     20.67 o 
  -6  11   0      752.15      739.41     37.40 o 
  -5  11   0       39.48       36.55     14.80 o 
  -4  11   0       35.10       73.19     15.54 o 
  -3  11   0      891.05      960.89     36.98 o 
  -2  11   0      134.89      104.10     16.92 o 
  -1  11   0      101.60       75.24     18.97 o 
   0  11   0      724.53      785.71     41.41 o 
   1  11   0     1549.08     1503.42     45.82 o 
   2  11   0      134.11      135.73     22.11 o 
   3  11   0      769.15      692.88     55.64 o 
   4  11   0       92.28      133.74     32.49 o 
   5  11   0      695.19      742.23     47.85 o 
   6  11   0       66.42       77.83     27.10 o 
   7  11   0      256.63      214.99     54.02 o 
  -9  12   0       34.24        0.10     29.58 o 
  -8  12   0        0.19        7.93     21.07 o 
  -7  12   0       90.12      100.32     22.84 o 
  -6  12   0      484.09      516.80     34.50 o 
  -5  12   0     1247.12     1292.21     37.07 o 
  -4  12   0        9.48        2.62     17.11 o 
  -3  12   0       38.19       25.73     13.95 o 
  -2  12   0      176.11      146.11     17.57 o 
  -1  12   0       55.84       65.01     17.31 o 
   0  12   0        6.07        1.25     20.38 o 
   1  12   0      688.58      686.67     36.82 o 
   2  12   0      100.17      126.89     27.60 o 
   3  12   0        7.57        2.08     25.33 o 
   4  12   0      314.54      332.22     38.11 o 
   5  12   0       86.90      132.75     32.53 o 
   6  12   0      157.60      103.34     35.29 o 
  -9  13   0        0.74        0.24     44.04 o 
  -8  13   0      200.30      251.45     34.62 o 
  -7  13   0       33.10       63.87     21.65 o 
  -6  13   0      337.03      406.30     32.17 o 
  -5  13   0      673.91      669.28     30.86 o 
  -4  13   0     1390.36     1593.31     48.38 o 
  -3  13   0      217.02      202.64     19.78 o 
  -2  13   0        2.93       11.28     16.78 o 
  -1  13   0      121.18      137.40     24.71 o 
   0  13   0      277.10      216.20     31.65 o 
   1  13   0      844.19      949.30     43.40 o 
   2  13   0      531.05      553.60     45.64 o 
   3  13   0      130.91      188.46     32.14 o 
   4  13   0      117.96      133.34     34.56 o 
   5  13   0      265.74      408.79     41.30 o 
  -8  14   0       10.01       25.81     26.57 o 
  -7  14   0      268.08      280.55     25.65 o 
  -6  14   0       35.43       45.12     30.52 o 
  -5  14   0      209.20      217.59     28.62 o 
  -4  14   0     1125.66     1218.42     43.29 o 
  -3  14   0     1094.08     1180.47     57.04 o 
  -2  14   0      119.69      110.96     20.32 o 
  -1  14   0       37.30       27.17     22.24 o 
   0  14   0       15.18       19.35     25.78 o 
   1  14   0       97.25       71.64     65.63 o 
   2  14   0      688.25      738.29     53.70 o 
   3  14   0      282.33      245.07     60.87 o 
   4  14   0      214.97      206.00     40.34 o 
   5  14   0       99.42       35.19     50.06 o 
  -7  15   0        0.18        0.71     33.04 o 
  -6  15   0      531.18      465.41     44.26 o 
  -5  15   0       10.82        6.30     28.10 o 
  -4  15   0       55.01       66.49     19.06 o 
  -3  15   0      660.39      601.05     33.18 o 
  -2  15   0      323.20      276.76     49.44 o 
  -1  15   0       36.13       83.37     25.27 o 
   0  15   0       84.98       66.89     31.19 o 
   1  15   0       10.88        2.02     21.68 o 
   2  15   0       13.59       13.07     82.02 o 
   3  15   0       70.63       90.78     32.38 o 
   4  15   0      104.81       63.56     54.93 o 
  -7  16   0      188.53      201.48     60.75 o 
  -6  16   0       41.16       66.40     28.31 o 
  -5  16   0      543.78      542.75     49.58 o 
  -4  16   0       93.25       83.13     24.57 o 
  -3  16   0       38.31        5.95     34.20 o 
  -2  16   0      251.43      181.70     30.88 o 
  -1  16   0        5.00        0.03     32.13 o 
   0  16   0        1.40       28.19     23.65 o 
   1  16   0      186.32      165.69     31.93 o 
   2  16   0       17.22       62.59     32.09 o 
  -6  17   0       48.65        4.89     53.43 o 
  -5  17   0        9.30       55.07     64.13 o 
  -4  17   0      298.20      257.50     44.77 o 
  -3  17   0       26.21       62.84     58.94 o 
  -2  17   0        6.39       39.36     41.47 o 
  -1  17   0       62.71       67.30     30.85 o 
   0  17   0       26.23       41.44     26.80 o 
   1  17   0       27.55        5.08     26.33 o 
  -4  18   0      108.01       63.26     66.82 o 
  -3  18   0      268.07      262.96     44.28 o 
  -2  18   0       11.61        6.93     41.68 o 
  -1  18   0       21.12       24.04     37.61 o 
  -3  19   0       65.29       50.59     47.66 o 
   2 -19   1       22.23        0.91     43.64 o 
   3 -19   1      198.36      133.72     36.93 o 
   0 -18   1      409.16      370.23     47.43 o 
   1 -18   1       83.80       40.85     25.73 o 
   2 -18   1       49.84       91.52     40.72 o 
   3 -18   1       65.01       14.67     34.64 o 
   4 -18   1      288.04      224.41     49.30 o 
  -1 -17   1        5.32        0.06     34.34 o 
   0 -17   1        0.06        0.04     25.13 o 
   1 -17   1      832.94      712.98     61.41 o 
   2 -17   1       85.31       41.50     26.80 o 
   3 -17   1       26.75       42.31     26.94 o 
   4 -17   1       48.84       37.37     29.59 o 
   5 -17   1      113.46       61.95     31.23 o 
   6 -17   1       44.63       56.80     37.68 o 
  -3 -16   1       83.24       67.87    106.49 o 
  -2 -16   1       47.34       88.17     30.61 o 
  -1 -16   1      624.84      522.13     44.32 o 
   0 -16   1       17.73       14.70     22.37 o 
   1 -16   1       14.16       33.54     33.32 o 
   2 -16   1      509.73      545.30     39.61 o 
   3 -16   1       13.91        1.75     23.49 o 
   4 -16   1        0.03        7.86     24.55 o 
   5 -16   1      158.83       52.39     32.00 o 
   6 -16   1       53.84       33.27     27.77 o 
   7 -16   1       27.47       48.45     33.62 o 
  -4 -15   1      125.66      160.47     39.87 o 
  -3 -15   1        1.58        3.34     28.37 o 
  -2 -15   1      295.18      299.68     94.92 o 
  -1 -15   1       37.95       68.05     50.94 o 
   0 -15   1     1402.09     1412.20     46.90 o 
   1 -15   1        1.85       25.37     21.77 o 
   2 -15   1       79.01       73.82     23.49 o 
   3 -15   1      162.20      116.93     24.05 o 
   4 -15   1       17.41        6.42     17.66 o 
   5 -15   1      300.98      307.62     33.93 o 
   6 -15   1      584.06      606.28     38.41 o 
   7 -15   1       43.77       54.05     25.09 o 
   8 -15   1      116.48      142.70     50.73 o 
  -5 -14   1        1.69       45.94     48.51 o 
  -4 -14   1       56.10        0.46     47.11 o 
  -3 -14   1      140.61      187.96     34.85 o 
  -2 -14   1       64.40       77.35     28.68 o 
  -1 -14   1      109.90       86.59     63.93 o 
   0 -14   1      341.56      329.34     29.80 o 
   1 -14   1     1567.55     1819.86     58.19 o 
   2 -14   1       38.32       22.48     16.27 o 
   3 -14   1        1.18        0.25     22.33 o 
   4 -14   1      322.68      260.62     25.17 o 
   5 -14   1        1.54        3.04     19.27 o 
   6 -14   1      181.81      230.27     42.96 o 
   7 -14   1      395.93      341.97     31.65 o 
   8 -14   1        0.70        2.32     21.76 o 
  -6 -13   1       27.27        7.10     39.96 o 
  -5 -13   1      442.36      434.98     41.40 o 
  -4 -13   1       45.55       14.65     27.20 o 
  -3 -13   1      392.08      409.80     43.91 o 
  -2 -13   1      588.29      626.13     47.13 o 
  -1 -13   1     1235.10     1264.53     58.66 o 
   0 -13   1        0.66        2.72     32.10 o 
   1 -13   1       28.69       32.98     15.47 o 
   2 -13   1      455.63      466.59     27.87 o 
   3 -13   1      483.29      462.22     27.34 o 
   4 -13   1      277.04      259.23     24.83 o 
   5 -13   1      371.48      379.34     26.50 o 
   6 -13   1       14.94        9.67     17.16 o 
   7 -13   1      104.02      109.14     20.72 o 
   8 -13   1      183.32      207.65     25.33 o 
   9 -13   1       23.88        0.84     31.51 o 
  -7 -12   1        3.94        0.02     39.76 o 
  -6 -12   1      105.69       91.67     27.72 o 
  -5 -12   1      242.35      242.11     32.87 o 
  -4 -12   1      154.29      153.55     40.07 o 
  -3 -12   1      897.43      958.29     55.81 o 
  -2 -12   1      621.92      717.33     82.28 o 
  -1 -12   1     2355.57     2522.37     63.12 o 
   0 -12   1      999.36     1004.23     48.97 o 
   1 -12   1      125.21      168.23     32.93 o 
   2 -12   1       10.99        1.32     14.90 o 
   3 -12   1      194.06      172.61     19.84 o 
   4 -12   1       63.66       52.73     16.87 o 
   5 -12   1      881.66     1028.50     32.80 o 
   6 -12   1      387.23      415.25     27.64 o 
   7 -12   1      349.36      292.91     26.98 o 
   8 -12   1        0.18        0.67     19.57 o 
   9 -12   1       84.56       66.29     28.29 o 
  -7 -11   1       18.16       45.41     40.60 o 
  -6 -11   1      197.61      241.78     31.70 o 
  -5 -11   1       10.80       20.95     22.47 o 
  -4 -11   1       14.68        0.28     25.71 o 
  -3 -11   1       18.87        1.09     23.57 o 
  -2 -11   1      684.43      783.73     34.49 o 
  -1 -11   1       10.26        6.22     19.66 o 
   0 -11   1     4810.86     4735.16    202.54 o 
   1 -11   1      741.73      689.53     29.13 o 
   2 -11   1      430.63      453.86     21.48 o 
   3 -11   1      212.62      237.25     24.51 o 
   4 -11   1      479.87      497.81     22.41 o 
   5 -11   1       90.51      100.93     20.62 o 
   6 -11   1     2647.02     2840.80     59.93 o 
   7 -11   1      691.62      694.62     31.67 o 
   8 -11   1      423.56      511.34     29.03 o 
   9 -11   1       35.97       22.52     22.59 o 
  10 -11   1      128.13       89.29     35.28 o 
  -7 -10   1        4.66       39.22     28.51 o 
  -6 -10   1      621.33      709.76     43.06 o 
  -5 -10   1      304.82      290.82     31.00 o 
  -4 -10   1      410.68      429.49     39.99 o 
  -3 -10   1      179.79      129.21     25.24 o 
  -2 -10   1     1453.95     1450.34     41.24 o 
  -1 -10   1       40.53       57.66     19.38 o 
   0 -10   1       32.05       29.60     23.02 o 
   1 -10   1     2364.57     2327.20     50.18 o 
   2 -10   1      363.16      329.01      9.28 o 
   3 -10   1       34.73       51.05     16.45 o 
   4 -10   1      496.23      547.36     25.70 o 
   5 -10   1      322.35      356.65     21.66 o 
   6 -10   1      384.83      380.15     24.11 o 
   7 -10   1     1900.76     2040.29     50.23 o 
   8 -10   1      148.14      159.57     21.82 o 
   9 -10   1      199.97      203.11     24.69 o 
  10 -10   1        7.77        0.16     27.22 o 
  -8  -9   1        4.65        6.68     55.47 o 
  -7  -9   1        2.81       33.48     24.82 o 
  -6  -9   1       30.35       63.24     29.44 o 
  -5  -9   1      795.48      792.37     40.24 o 
  -4  -9   1       98.38       60.06     24.39 o 
  -3  -9   1     2335.98     1985.25     69.63 o 
  -2  -9   1       26.97       22.32     26.88 o 
  -1  -9   1     4525.57     4494.69     70.97 o 
   0  -9   1      979.66      931.05     52.17 o 
   1  -9   1      179.75      196.48     13.18 o 
   2  -9   1      256.52      283.54     12.10 o 
   3  -9   1      696.56      713.47     23.71 o 
   4  -9   1       14.29       11.01     12.26 o 
   5  -9   1     2238.14     2176.50     40.43 o 
   6  -9   1        6.02        0.66     15.19 o 
   7  -9   1      671.56      697.43     30.99 o 
   8  -9   1      536.66      526.46     27.66 o 
   9  -9   1        5.41        0.12     17.88 o 
  10  -9   1       50.14       17.93     22.82 o 
  -8  -8   1        0.40        0.24     48.44 o 
  -7  -8   1      360.44      378.64     48.23 o 
  -6  -8   1       26.33       84.04     36.14 o 
  -5  -8   1       20.99       18.86     20.52 o 
  -4  -8   1      628.02      565.40     40.00 o 
  -3  -8   1        7.60       19.03     23.25 o 
  -2  -8   1     4914.88     4551.71     64.29 o 
  -1  -8   1      773.68      815.42     45.15 o 
   0  -8   1     9080.00     9447.41     80.72 o 
   1  -8   1     3137.96     3053.61     42.97 o 
   2  -8   1      749.84      903.41     28.22 o 
   3  -8   1        0.80        0.80     11.42 o 
   4  -8   1     1500.49     1497.42     29.77 o 
   5  -8   1      102.56       75.72     18.92 o 
   6  -8   1     3236.39     3471.50     58.01 o 
   7  -8   1       13.01        7.93     21.32 o 
   8  -8   1      201.17      281.46     25.87 o 
   9  -8   1      184.51      139.94     34.48 o 
  10  -8   1        7.42       19.41     22.72 o 
  -8  -7   1       74.77       58.36     35.26 o 
  -7  -7   1       43.67       52.05     22.64 o 
  -6  -7   1     1098.92     1174.80     60.55 o 
  -5  -7   1        0.91        1.17     19.52 o 
  -4  -7   1       10.76       11.75     21.76 o 
  -3  -7   1      645.99      632.43     19.37 o 
  -2  -7   1      318.66      375.59     15.11 o 
  -1  -7   1       17.27       53.99     13.08 o 
   0  -7   1       88.00      126.40     15.68 o 
   1  -7   1     6456.95     6264.13     54.91 o 
   2  -7   1       36.92       45.90      4.70 o 
   3  -7   1     1207.53     1397.02     24.32 o 
   4  -7   1      173.92      214.40     16.65 o 
   5  -7   1      726.69      706.63     26.24 o 
   6  -7   1      281.31      374.72     27.05 o 
   7  -7   1     1184.66     1369.77     87.83 o 
   8  -7   1       29.57       48.27     31.26 o 
   9  -7   1       34.52       11.57     18.40 o 
  10  -7   1      121.05      139.87     31.05 o 
  -9  -6   1        0.04        4.65     55.91 o 
  -8  -6   1        0.58       13.09     46.20 o 
  -7  -6   1      159.95      117.23     43.72 o 
  -6  -6   1      719.85      688.74     35.81 o 
  -5  -6   1     4859.13     5024.92     97.86 o 
  -4  -6   1       33.82        2.85     16.50 o 
  -3  -6   1     2579.75     2371.47     94.14 o 
  -2  -6   1      117.01      180.10     12.67 o 
  -1  -6   1     1812.95     1744.06     14.81 o 
   0  -6   1     1784.90     1736.76     28.46 o 
   1  -6   1     8083.36     8062.96     46.92 o 
   2  -6   1     2339.92     2515.94     23.42 o 
   3  -6   1     2635.85     2816.49     49.34 o 
   4  -6   1     1871.96     1807.11     40.59 o 
   5  -6   1     1999.54     2182.26     34.89 o 
   6  -6   1      227.09      203.23     17.13 o 
   7  -6   1       22.49       50.49     19.15 o 
   8  -6   1      521.61      400.07     27.92 o 
   9  -6   1      349.62      357.39     36.43 o 
  10  -6   1       39.15        0.28     27.93 o 
  -9  -5   1        2.76        0.68     36.27 o 
  -8  -5   1       96.83       85.80     34.87 o 
  -7  -5   1        1.94        2.70     19.65 o 
  -6  -5   1      194.37      213.17     25.85 o 
  -5  -5   1     2691.13     2831.60     61.37 o 
  -4  -5   1     6394.03     6178.71     82.32 o 
  -3  -5   1     6446.97     6498.57    172.85 o 
  -2  -5   1     6678.35     6780.87     49.32 o 
  -1  -5   1        1.41        0.61      7.93 o 
   0  -5   1    12122.83    12340.75     83.84 o 
   1  -5   1     7473.15     7401.79     45.23 o 
   2  -5   1    22095.50    23264.05     97.65 o 
   3  -5   1      641.15      562.03     15.42 o 
   4  -5   1     3069.28     3197.00     60.30 o 
   5  -5   1     1978.23     1964.36     50.68 o 
   6  -5   1      735.23      802.03     37.62 o 
   7  -5   1       64.98       61.27     20.29 o 
   8  -5   1        8.19       21.00     16.69 o 
   9  -5   1      335.79      282.48     24.83 o 
  10  -5   1       27.45       11.39     35.50 o 
  -9  -4   1       30.84       15.79     49.73 o 
  -8  -4   1      227.21      194.23     40.22 o 
  -7  -4   1       56.36       82.91     18.73 o 
  -6  -4   1      188.09      189.19     20.09 o 
  -5  -4   1      172.75      128.78      9.53 o 
  -4  -4   1     1199.95     1214.53     37.58 o 
  -3  -4   1     5322.86     5173.17     60.64 o 
  -2  -4   1     6063.56     6297.88    103.28 o 
  -1  -4   1      723.25     1015.68     16.13 o 
   0  -4   1     1140.65     1137.08     29.25 o 
   1  -4   1     5723.68     5870.19     74.88 o 
   2  -4   1     1307.07     1440.10     75.25 o 
   3  -4   1     2081.90     1835.86     18.37 o 
   4  -4   1     2344.72     2325.44     49.16 o 
   5  -4   1     2221.02     2165.91     42.32 o 
   6  -4   1     3943.62     3963.73     61.00 o 
   7  -4   1     1578.73     1618.14     37.84 o 
   8  -4   1       30.68       34.50     18.18 o 
   9  -4   1        0.58        1.22     22.46 o 
  10  -4   1        0.07        1.09     25.99 o 
  -9  -3   1       86.62       68.01     37.64 o 
  -8  -3   1      305.16      365.05     48.38 o 
  -7  -3   1      174.31      192.33     25.42 o 
  -6  -3   1     1521.82     1356.92     37.07 o 
  -5  -3   1     2958.48     3077.60     87.03 o 
  -4  -3   1     1638.37     1399.31     27.06 o 
  -3  -3   1      258.56      317.23      6.34 o 
  -2  -3   1     1523.04     1881.95     41.25 o 
   0  -3   1    13977.51    15212.25     45.84 o 
   1  -3   1     5198.03     5842.51     21.02 o 
   2  -3   1     7042.77     8381.45     34.56 o 
   3  -3   1      218.40      217.57     10.32 o 
   4  -3   1     1457.09     1224.13     30.40 o 
   5  -3   1     1480.58     1432.29     30.93 o 
   6  -3   1      443.97      488.93     22.63 o 
   7  -3   1      688.96      654.93     25.45 o 
   8  -3   1      490.18      469.39     32.52 o 
   9  -3   1        3.94        0.03     23.17 o 
  10  -3   1       15.47        6.50     27.99 o 
  11  -3   1       21.23        0.07     51.46 o 
 -10  -2   1       76.78      114.19     52.85 o 
  -9  -2   1        6.87       40.04     37.62 o 
  -8  -2   1      118.62      166.96     25.74 o 
  -7  -2   1      815.13      938.71     42.17 o 
  -6  -2   1      273.58      312.99     16.48 o 
  -5  -2   1     3394.67     3132.97     40.72 o 
  -4  -2   1     2330.03     2274.25     32.69 o 
  -3  -2   1      627.61      625.33     22.45 o 
  -2  -2   1      889.83     1305.52     35.74 o 
  -1  -2   1      142.18      178.78     13.80 o 
   1  -2   1    47858.18    50632.64    237.65 o 
   2  -2   1     6009.51     6280.72     48.86 o 
   3  -2   1     6372.16     5964.69     44.40 o 
   4  -2   1     3159.11     3383.45     38.55 o 
   5  -2   1     3108.70     3119.48     43.38 o 
   6  -2   1       15.45        3.62     11.66 o 
   7  -2   1       87.41       82.76     16.12 o 
   8  -2   1      306.53      315.56     36.10 o 
   9  -2   1        5.90       16.55     29.47 o 
  10  -2   1        3.41       30.27     32.39 o 
 -10  -1   1       49.96       56.60     35.76 o 
  -9  -1   1       55.43       55.18     24.68 o 
  -8  -1   1        9.47        0.09     19.92 o 
  -7  -1   1      164.75      142.76     23.65 o 
  -6  -1   1      282.60      311.58     13.70 o 
  -5  -1   1      524.64      484.66     17.81 o 
  -4  -1   1     3848.54     3619.42     37.58 o 
  -3  -1   1     1729.37     1545.16     11.54 o 
  -2  -1   1       13.30        5.61      4.48 o 
  -1  -1   1     3897.64     2974.42    103.43 o 
   1  -1   1     3795.62     3666.92    176.61 o 
   2  -1   1     7728.91     8968.32     42.10 o 
   3  -1   1     1375.39     1576.86     23.34 o 
   4  -1   1    14686.82    14781.09     68.35 o 
   5  -1   1      351.01      331.09     16.27 o 
   6  -1   1     2866.44     2778.90     43.06 o 
   7  -1   1      238.69      218.77     17.27 o 
   8  -1   1       36.78       73.11     28.98 o 
   9  -1   1       51.78       31.26     23.37 o 
  10  -1   1       30.43      116.91     38.07 o 
 -10   0   1       67.23        1.67     52.85 o 
  -9   0   1      138.30      272.04     32.51 o 
  -8   0   1      944.50     1038.51     47.79 o 
  -7   0   1       39.36       40.69     11.34 o 
  -6   0   1     2571.62     2473.50     38.56 o 
  -5   0   1       33.25       37.10     10.65 o 
  -4   0   1       78.52       63.01      7.74 o 
  -3   0   1     2017.19     1637.23     28.12 o 
  -2   0   1      623.02      663.56      9.24 o 
   2   0   1       75.58       23.85      7.69 o 
   3   0   1     1878.36     1846.64     26.37 o 
   4   0   1       66.73       94.84     10.55 o 
   5   0   1     3104.30     2928.96     33.39 o 
   6   0   1      127.42      147.49     11.51 o 
   7   0   1     1416.83     1306.09     38.90 o 
   8   0   1        2.64        7.82     19.99 o 
   9   0   1       26.74        1.13     23.48 o 
  10   0   1       12.11       54.28     46.05 o 
 -10   1   1        2.22        2.08     21.72 o 
  -9   1   1      366.58      563.55     48.18 o 
  -8   1   1       62.38       35.51     21.54 o 
  -7   1   1     1914.83     2106.59     42.45 o 
  -6   1   1       88.20       70.91     11.74 o 
  -5   1   1     9537.47     9264.42     73.50 o 
  -4   1   1     2948.29     3428.41     59.02 o 
  -3   1   1      626.96      642.14     34.11 o 
  -2   1   1     1786.69     1726.45     36.03 o 
  -1   1   1     1492.38     1798.14     74.30 o 
   1   1   1    32091.13    33278.81    154.63 o 
   2   1   1    13003.59    12838.35    111.25 o 
   3   1   1      635.53      591.86     19.31 o 
   4   1   1      907.51      811.11     17.88 o 
   5   1   1       18.07        1.22     10.28 o 
   6   1   1      209.35      208.32     14.11 o 
   7   1   1        1.95        0.78     19.00 o 
   8   1   1      337.80      311.78     30.68 o 
   9   1   1       15.44        1.52     21.83 o 
  10   1   1        3.33       13.27     52.01 o 
 -10   2   1       11.71        1.18     31.99 o 
  -9   2   1       15.89       21.40     23.03 o 
  -8   2   1      989.41     1000.18     42.39 o 
  -7   2   1        9.88        0.02     15.93 o 
  -6   2   1     3990.92     4036.89     61.24 o 
  -5   2   1      241.00      205.00      7.51 o 
  -4   2   1     8047.33     7905.58    140.93 o 
  -3   2   1      102.83      135.35      7.40 o 
  -2   2   1      551.50      350.92      7.58 o 
  -1   2   1      485.86      552.51      9.81 o 
   0   2   1     9795.28     9324.88     48.66 o 
   1   2   1     2793.18     3236.34     30.18 o 
   2   2   1     9591.53     8997.71     79.97 o 
   3   2   1       68.56       99.27      8.91 o 
   4   2   1     2332.89     2330.33     34.18 o 
   5   2   1      110.92      120.17     10.46 o 
   6   2   1       81.41       56.25     11.87 o 
   7   2   1       12.77       12.96     19.84 o 
   8   2   1      279.41      200.71     30.28 o 
   9   2   1        0.53        5.60     52.24 o 
 -10   3   1       41.33       51.05     23.14 o 
  -9   3   1       93.76       37.69     20.77 o 
  -8   3   1       54.51       60.96     24.97 o 
  -7   3   1     1235.61     1009.68     37.81 o 
  -6   3   1      498.84      483.51     25.66 o 
  -5   3   1       34.55       99.65     20.10 o 
  -4   3   1     1185.90     1185.93     45.94 o 
  -3   3   1     1918.98     1763.27     57.58 o 
  -2   3   1    11092.31    10687.75    126.91 o 
  -1   3   1     1040.19      992.20      7.25 o 
   0   3   1     4032.63     4033.64     17.17 o 
   1   3   1       85.43      138.26     10.95 o 
   2   3   1     6305.65     6261.37     55.13 o 
   3   3   1    12734.91    12747.37    113.62 o 
   4   3   1       26.21       48.36     11.03 o 
   5   3   1     2161.22     2240.13     52.28 o 
   6   3   1      182.56      221.70     26.40 o 
   7   3   1      112.47      160.93     20.62 o 
   8   3   1      150.76      114.62     24.61 o 
   9   3   1      187.11      184.47     43.06 o 
 -11   4   1        4.98       20.46     43.75 o 
 -10   4   1      194.14      206.05     27.83 o 
  -9   4   1      771.59      739.13     38.58 o 
  -8   4   1       85.44      123.39     15.18 o 
  -7   4   1      612.64      672.59     39.32 o 
  -6   4   1     1362.46     1346.67     37.40 o 
  -5   4   1      309.69      237.95     21.13 o 
  -4   4   1      218.26      172.67     20.52 o 
  -3   4   1     5663.90     5371.33     55.46 o 
  -2   4   1        1.31        1.34      7.63 o 
  -1   4   1      888.53      703.75     15.75 o 
   0   4   1    19100.82    20488.82     94.48 o 
   1   4   1     2295.97     2490.56     22.47 o 
   2   4   1       44.37       84.77     16.56 o 
   3   4   1     2920.82     2985.80     98.06 o 
   4   4   1     5083.45     5046.38     61.67 o 
   5   4   1      595.69      649.76     24.68 o 
   6   4   1      408.47      467.28     37.85 o 
   7   4   1       15.14       46.41     17.98 o 
   8   4   1       24.86       56.27     30.36 o 
   9   4   1       62.29       56.94     34.73 o 
 -11   5   1       18.13        1.86     48.54 o 
 -10   5   1       34.67       22.70     29.32 o 
  -9   5   1       50.81       30.84     27.45 o 
  -8   5   1      854.68     1016.74     38.76 o 
  -7   5   1       42.23       63.05     20.22 o 
  -6   5   1      932.02      949.93     40.10 o 
  -5   5   1      622.46      504.86     28.07 o 
  -4   5   1     1757.86     1704.59     31.70 o 
  -3   5   1      305.26      211.01     13.42 o 
  -2   5   1    10521.03    10599.45     55.09 o 
  -1   5   1     7772.91     7785.61     64.66 o 
   0   5   1     1871.82     1831.16     31.36 o 
   1   5   1     5330.85     4758.56     61.59 o 
   2   5   1     4777.15     4565.16    119.94 o 
   3   5   1        1.37        2.22     28.69 o 
   4   5   1       64.55       97.92     23.61 o 
   5   5   1      200.93      217.94     28.89 o 
   6   5   1       92.66      122.41     29.52 o 
   7   5   1      430.42      618.84     37.51 o 
   8   5   1      139.87      159.19     37.43 o 
   9   5   1       20.15       83.01     57.53 o 
 -10   6   1      123.61      189.35     32.47 o 
  -9   6   1      193.34      225.84     23.33 o 
  -8   6   1        2.36        4.49     18.74 o 
  -7   6   1     1176.66     1189.69     40.14 o 
  -6   6   1       43.27      113.19     19.99 o 
  -5   6   1       66.51       69.42      9.36 o 
  -4   6   1      396.94      444.51     17.10 o 
  -3   6   1      726.86      704.67     20.71 o 
  -2   6   1       70.72       84.67      4.09 o 
  -1   6   1     2648.46     2733.60     35.06 o 
   0   6   1     6214.67     6691.56     77.59 o 
   1   6   1      262.28      276.83     12.52 o 
   2   6   1     7380.34     6695.75     69.91 o 
   3   6   1     3298.59     3119.88    130.98 o 
   4   6   1       42.32       41.57     24.99 o 
   5   6   1      769.46      703.91     39.30 o 
   6   6   1       67.04       84.88     33.97 o 
   7   6   1        0.90        6.74     29.74 o 
   8   6   1      342.17      380.56     50.68 o 
   9   6   1       47.81      130.59     65.10 o 
 -10   7   1      188.21      260.49     35.41 o 
  -9   7   1      409.17      381.92     30.16 o 
  -8   7   1      425.09      321.61     28.30 o 
  -7   7   1       98.04       63.23     18.72 o 
  -6   7   1      401.60      345.79     26.39 o 
  -5   7   1       10.67        8.26     16.24 o 
  -4   7   1      848.76      796.29     24.45 o 
  -3   7   1     6599.86     7070.14     63.23 o 
  -2   7   1        2.02        2.20      5.46 o 
  -1   7   1      109.65      101.35     19.52 o 
   0   7   1     8896.77     8333.41     97.55 o 
   1   7   1        2.69       13.93     16.11 o 
   2   7   1      125.00       96.19     15.82 o 
   3   7   1     2472.10     2306.09     64.10 o 
   4   7   1      256.05      286.15     34.01 o 
   5   7   1      104.45      128.28     24.27 o 
   6   7   1       98.21       78.11     25.75 o 
   7   7   1        1.40       27.79     23.65 o 
   8   7   1        1.35        0.03     31.51 o 
 -10   8   1        4.69        1.87     24.85 o 
  -9   8   1      524.93      579.78     34.05 o 
  -8   8   1      388.41      464.81     29.26 o 
  -7   8   1      486.95      514.43     34.54 o 
  -6   8   1       54.00       59.87     21.04 o 
  -5   8   1       13.88       24.84     12.45 o 
  -4   8   1      293.53      294.23     18.40 o 
  -3   8   1     3157.40     3043.52     32.90 o 
  -2   8   1     2061.08     2113.34     35.85 o 
  -1   8   1     5438.94     5084.78     52.25 o 
   0   8   1       80.52       33.34     19.40 o 
   1   8   1     9182.59     9132.53    189.89 o 
   2   8   1      151.99       82.90     18.87 o 
   3   8   1      213.00      198.70     33.44 o 
   4   8   1       43.22       41.30     25.29 o 
   5   8   1        0.95        0.48     20.36 o 
   6   8   1       34.21       38.15     23.88 o 
   7   8   1      120.47      164.52     29.90 o 
   8   8   1        0.19        8.49     52.92 o 
 -10   9   1       10.68        0.27     25.70 o 
  -9   9   1       68.56       87.75     23.29 o 
  -8   9   1      779.70      807.01     37.10 o 
  -7   9   1       85.74       45.74     19.12 o 
  -6   9   1      442.01      477.43     29.54 o 
  -5   9   1        2.75       18.00     13.32 o 
  -4   9   1      364.73      434.97     24.32 o 
  -3   9   1       52.31       82.05     10.48 o 
  -2   9   1     1158.64     1040.23     27.54 o 
  -1   9   1      434.86      536.05     26.70 o 
   0   9   1     6263.73     6348.60    103.38 o 
   1   9   1      398.87      413.86     31.86 o 
   2   9   1     3882.67     3880.62     70.87 o 
   3   9   1       36.68       25.30     28.63 o 
   4   9   1        7.69        0.49     24.15 o 
   5   9   1       22.97       19.96     21.28 o 
   6   9   1      193.63      183.16     28.66 o 
   7   9   1       15.76        2.15     23.72 o 
 -10  10   1      228.04      148.80     39.51 o 
  -9  10   1        2.92        0.29     20.54 o 
  -8  10   1       84.12       65.24     21.66 o 
  -7  10   1      481.64      361.90     29.68 o 
  -6  10   1        5.22       39.33     18.78 o 
  -5  10   1      145.31      158.47     18.31 o 
  -4  10   1      648.69      731.45     28.25 o 
  -3  10   1      151.00      151.93     13.36 o 
  -2  10   1        0.40        1.67     10.39 o 
  -1  10   1     1458.47     1553.58     39.28 o 
   0  10   1     1697.79     1666.50     52.63 o 
   1  10   1     1007.88     1092.22     41.45 o 
   2  10   1      490.04      529.44     30.53 o 
   3  10   1     1037.32      954.31     90.49 o 
   4  10   1       23.21       19.06     25.14 o 
   5  10   1        6.31       13.36     24.99 o 
   6  10   1       21.93        8.93     24.28 o 
   7  10   1      155.20      157.92     37.46 o 
  -9  11   1      307.49      339.50     29.64 o 
  -8  11   1       15.09        8.56     20.24 o 
  -7  11   1      106.62      136.12     27.03 o 
  -6  11   1       12.75       13.04     20.44 o 
  -5  11   1        7.72        0.31     14.45 o 
  -4  11   1       12.49        2.59     17.05 o 
  -3  11   1     1925.24     1882.68     45.79 o 
  -2  11   1       52.78       59.12     15.45 o 
  -1  11   1      189.68      223.23     24.92 o 
   0  11   1     1653.37     1492.16     46.61 o 
   1  11   1      916.67      864.70     51.07 o 
   2  11   1      144.66      151.97     24.04 o 
   3  11   1       94.40      110.16     27.32 o 
   4  11   1      214.10      216.59     33.75 o 
   5  11   1       35.74       26.08     21.80 o 
   6  11   1       38.52       37.18     25.91 o 
   7  11   1        5.44       12.65     39.85 o 
  -9  12   1        2.60        0.00     30.18 o 
  -8  12   1      152.41      152.60     23.83 o 
  -7  12   1       16.16       31.74     22.53 o 
  -6  12   1       12.41        9.68     21.18 o 
  -5  12   1       77.34       65.13     16.76 o 
  -4  12   1       30.26       32.78     16.56 o 
  -3  12   1      238.19      237.63     18.51 o 
  -2  12   1     1090.62      946.71     35.71 o 
  -1  12   1       30.74       57.10     29.16 o 
   0  12   1     1691.00     1737.26     52.42 o 
   1  12   1       83.75       37.56     19.56 o 
   2  12   1      318.18      276.55     45.63 o 
   3  12   1      161.22      145.81     34.52 o 
   4  12   1      222.09      160.26     38.54 o 
   5  12   1       55.59       70.25     26.26 o 
   6  12   1      141.93      200.11     38.96 o 
  -8  13   1       36.13       14.93     29.82 o 
  -7  13   1       46.84        4.53     23.43 o 
  -6  13   1       78.17       42.27     22.27 o 
  -5  13   1      199.65      152.62     35.89 o 
  -4  13   1      163.92      226.36     23.21 o 
  -3  13   1      123.31       90.34     17.60 o 
  -2  13   1      509.67      525.21     28.06 o 
  -1  13   1     2242.39     2205.62     66.56 o 
   0  13   1       35.33       61.70     24.15 o 
   1  13   1      590.63      761.12     58.81 o 
   2  13   1       63.52       53.91     25.97 o 
   3  13   1      173.94      162.85     39.77 o 
   4  13   1       16.29        2.64     44.12 o 
   5  13   1       99.68      168.91     61.62 o 
  -8  14   1        0.41        0.64     32.15 o 
  -7  14   1       21.43       11.19     23.40 o 
  -6  14   1        8.40        4.35     24.20 o 
  -5  14   1       18.72       19.87     28.44 o 
  -4  14   1      800.85      833.24     38.91 o 
  -3  14   1      770.42      939.29     38.52 o 
  -2  14   1       47.77       33.99     20.17 o 
  -1  14   1        1.40       22.00     24.65 o 
   0  14   1      424.45      358.37     29.84 o 
   1  14   1       45.23       15.36     21.86 o 
   2  14   1       46.07       36.21     25.93 o 
   3  14   1      491.14      552.63     51.01 o 
   4  14   1       28.37       18.61     77.59 o 
  -7  15   1        1.24       32.61     35.60 o 
  -6  15   1       37.28        5.24     33.71 o 
  -5  15   1       53.14       61.45     31.58 o 
  -4  15   1       36.75       38.72     19.26 o 
  -3  15   1      758.81      966.31     40.28 o 
  -2  15   1      989.09      998.31     50.62 o 
  -1  15   1      220.66      229.87     39.45 o 
   0  15   1       72.52       47.98     22.88 o 
   1  15   1       57.45       27.45     31.21 o 
   2  15   1        3.11        3.71     29.18 o 
   3  15   1      159.57      248.48     40.50 o 
  -6  16   1        4.10        4.05     30.29 o 
  -5  16   1       69.09       73.71     28.57 o 
  -4  16   1       21.39       51.23     23.43 o 
  -3  16   1        2.96        2.96     29.43 o 
  -2  16   1      575.49      439.05     38.76 o 
  -1  16   1      430.65      508.77     46.76 o 
   0  16   1      110.90       95.89     26.72 o 
   1  16   1        0.64        0.56     33.43 o 
   2  16   1       70.10       90.52     26.92 o 
  -6  17   1       20.06       28.21     49.91 o 
  -4  17   1      196.25      187.42     41.13 o 
  -3  17   1        8.71        7.64     56.25 o 
  -2  17   1        0.21        0.17     37.79 o 
  -1  17   1      402.88      438.90     50.48 o 
   0  17   1      160.36      158.31     32.39 o 
  -3  18   1      351.58      511.39     90.66 o 
  -2  18   1       38.89       81.00     47.99 o 
  -1  18   1        0.94        0.00     41.30 o 
   2 -19   2      188.00      113.63     35.33 o 
   3 -19   2      193.04       97.66     29.71 o 
   4 -19   2       74.93       69.33     39.86 o 
  -1 -18   2        3.63        4.91     48.34 o 
   0 -18   2      244.64      263.09     36.19 o 
   1 -18   2       70.61       75.36     27.52 o 
   2 -18   2       10.44        3.10     21.41 o 
   3 -18   2       57.97       64.96     26.77 o 
   4 -18   2      210.60      238.88     42.26 o 
   5 -18   2       33.12       34.11     44.79 o 
  -2 -17   2        7.19        2.47     32.69 o 
  -1 -17   2        4.89        0.02     26.20 o 
   0 -17   2        4.03       10.82     38.00 o 
   1 -17   2      860.81      855.69     61.79 o 
   2 -17   2       45.93        3.87     40.03 o 
   3 -17   2      124.58      130.59     34.43 o 
   4 -17   2       41.58       40.22     25.73 o 
   5 -17   2      376.40      417.93     48.07 o 
   6 -17   2       46.48        1.36     24.23 o 
   7 -17   2        7.19       61.70     49.89 o 
  -3 -16   2        1.33       12.32     31.58 o 
  -2 -16   2       24.91        2.82     28.32 o 
  -1 -16   2       38.80       31.28     26.56 o 
   0 -16   2        4.25        5.73     22.26 o 
   1 -16   2      149.25      199.83     29.37 o 
   2 -16   2     1957.84     2002.04     84.53 o 
   3 -16   2       29.68       49.03     24.55 o 
   4 -16   2      338.10      347.94     39.11 o 
   5 -16   2       15.66        0.44     29.24 o 
   6 -16   2      124.57       90.56     28.50 o 
   7 -16   2       20.63       35.58     24.49 o 
  -4 -15   2      157.82      121.37     35.85 o 
  -3 -15   2       99.08      160.38     31.89 o 
  -2 -15   2      150.48      190.13     33.23 o 
  -1 -15   2       51.56       53.97     25.63 o 
   0 -15   2      334.58      309.78     27.75 o 
   1 -15   2       61.52      100.02     25.10 o 
   2 -15   2        2.00        4.80     20.33 o 
   3 -15   2     1493.87     1533.96     45.66 o 
   4 -15   2       23.16       20.57     19.08 o 
   5 -15   2      116.11      144.55     21.73 o 
   6 -15   2       80.72       79.25     22.64 o 
   7 -15   2       61.53       48.91     33.29 o 
   8 -15   2       65.20       64.91     40.51 o 
  -5 -14   2      298.53      309.95     37.56 o 
  -4 -14   2       12.17       16.19     27.43 o 
  -3 -14   2        0.29        0.54     26.31 o 
  -2 -14   2       84.09      129.64     39.05 o 
  -1 -14   2      490.31      410.13     39.94 o 
   0 -14   2      310.88      275.66     32.75 o 
   1 -14   2     1641.81     1658.87     54.64 o 
   2 -14   2      114.14      145.37     19.24 o 
   3 -14   2       73.82       63.33     21.05 o 
   4 -14   2      714.28      783.77     33.81 o 
   5 -14   2       31.79       12.55     19.85 o 
   6 -14   2        7.82       17.64     26.17 o 
   7 -14   2      163.34      125.65     22.12 o 
   8 -14   2       57.70       43.53     19.72 o 
   9 -14   2       10.25       81.71     51.82 o 
  -6 -13   2       66.34       48.40     33.08 o 
  -5 -13   2      445.92      418.83     48.23 o 
  -4 -13   2      837.65      976.45     59.62 o 
  -3 -13   2        8.94       16.80     24.89 o 
  -2 -13   2       17.05       24.55     38.65 o 
  -1 -13   2      237.61      259.09     38.60 o 
   0 -13   2       37.92       30.55     50.74 o 
   1 -13   2     1645.40     1558.93     38.89 o 
   2 -13   2     2820.77     2847.93     64.86 o 
   3 -13   2      411.49      403.74     25.24 o 
   4 -13   2        2.01        0.47     17.01 o 
   5 -13   2      565.35      567.38     27.16 o 
   6 -13   2       32.32       33.20     17.26 o 
   7 -13   2       72.47       49.98     18.87 o 
   8 -13   2       85.10       87.88     21.36 o 
   9 -13   2        2.24        2.24     29.68 o 
  -7 -12   2       13.79        0.37     41.49 o 
  -6 -12   2       20.07       56.94     25.22 o 
  -5 -12   2        5.23        7.46     22.74 o 
  -4 -12   2      342.41      253.66     36.42 o 
  -3 -12   2      102.69       95.05     25.72 o 
  -2 -12   2      114.33      132.99     27.58 o 
  -1 -12   2      344.86      404.73     28.98 o 
   0 -12   2       77.78      129.60     32.76 o 
   1 -12   2       40.77       21.64     13.91 o 
   2 -12   2      626.75      733.81     34.41 o 
   3 -12   2     1038.42     1056.64     31.28 o 
   4 -12   2      443.29      513.99     26.42 o 
   5 -12   2        6.62        4.12     14.08 o 
   6 -12   2      161.84      158.87     31.15 o 
   7 -12   2        5.24        0.04     16.81 o 
   8 -12   2      175.03      167.85     24.16 o 
   9 -12   2       80.09       63.13     25.73 o 
  -7 -11   2      136.86      118.89     60.67 o 
  -6 -11   2      124.58      188.65     29.50 o 
  -5 -11   2      265.97      351.79     39.96 o 
  -4 -11   2      198.35      169.22     31.71 o 
  -3 -11   2      254.13      267.58     35.47 o 
  -2 -11   2      906.07      882.16     37.87 o 
  -1 -11   2      948.72      883.97     34.28 o 
   0 -11   2     2545.61     2603.49     75.74 o 
   1 -11   2     1234.48     1183.67     25.66 o 
   2 -11   2      597.45      505.29     16.39 o 
   3 -11   2      374.00      421.54     24.75 o 
   4 -11   2      363.72      386.55     24.14 o 
   5 -11   2       10.13       10.86     12.61 o 
   6 -11   2      315.43      357.83     24.25 o 
   7 -11   2      140.99      156.77     19.92 o 
   8 -11   2       61.76       64.75     26.67 o 
   9 -11   2       80.26        3.09     23.13 o 
  10 -11   2      111.36       95.39     34.70 o 
  -7 -10   2      119.45       84.06     25.83 o 
  -6 -10   2        5.44       33.01     21.51 o 
  -5 -10   2      402.87      460.68     35.52 o 
  -4 -10   2      284.29      202.90     36.29 o 
  -3 -10   2      220.48      208.00     29.21 o 
  -2 -10   2      286.04      321.13     24.22 o 
  -1 -10   2     2522.84     2405.23     60.82 o 
   0 -10   2      605.60      567.26     24.07 o 
   1 -10   2     9681.40     9644.87    102.56 o 
   2 -10   2     5258.73     5171.59    108.49 o 
   3 -10   2       88.83      107.88     15.59 o 
   4 -10   2       27.15       42.00     12.85 o 
   5 -10   2       26.42       32.17     12.35 o 
   6 -10   2       34.73       24.58     19.35 o 
   7 -10   2      918.59      878.77     33.72 o 
   8 -10   2      264.19      250.42     22.35 o 
   9 -10   2       58.68       50.57     20.22 o 
  10 -10   2       13.33        3.78     26.74 o 
  -8  -9   2        7.04       55.69     58.20 o 
  -7  -9   2        4.33       26.27     32.33 o 
  -6  -9   2       74.10       63.47     22.65 o 
  -5  -9   2      115.84      109.31     25.40 o 
  -4  -9   2      772.01      736.56     46.27 o 
  -3  -9   2       51.99       87.76     23.73 o 
  -2  -9   2     1034.60     1002.27     28.91 o 
  -1  -9   2     1384.60     1315.46     59.28 o 
   0  -9   2     2001.20     1821.76     34.32 o 
   1  -9   2      266.19      247.04     14.89 o 
   2  -9   2     9270.86     8825.27    210.44 o 
   3  -9   2     1816.81     1695.83     34.82 o 
   4  -9   2       79.62       46.80     12.34 o 
   5  -9   2       43.62       29.15     11.94 o 
   6  -9   2        0.48        0.02     15.19 o 
   7  -9   2        1.05        0.05     17.16 o 
   8  -9   2      997.13     1039.65     39.25 o 
   9  -9   2       13.42       19.60     19.92 o 
  10  -9   2      164.85      193.34     24.26 o 
  -8  -8   2       46.34        1.84     34.87 o 
  -7  -8   2       18.73        3.41     27.35 o 
  -6  -8   2       38.64       62.00     22.97 o 
  -5  -8   2       17.35       37.92     19.03 o 
  -4  -8   2      590.42      576.64     41.37 o 
  -3  -8   2      204.70      187.59     27.79 o 
  -2  -8   2     1970.42     1738.77     53.33 o 
  -1  -8   2      114.30      149.22     16.81 o 
   0  -8   2     2440.93     2105.40     43.83 o 
   1  -8   2      196.45      185.30     10.24 o 
   2  -8   2     2654.69     2651.27     30.15 o 
   3  -8   2     5812.61     6099.79     58.01 o 
   4  -8   2      105.86       69.53     13.94 o 
   5  -8   2      361.75      387.49     20.36 o 
   6  -8   2       12.58       14.34     16.16 o 
   7  -8   2       12.30        0.03     16.96 o 
   8  -8   2       19.29       36.01     20.41 o 
   9  -8   2      331.42      293.50     29.61 o 
  10  -8   2        2.49        5.92     24.18 o 
  -8  -7   2       12.33       88.50     34.86 o 
  -7  -7   2      152.46      128.81     27.67 o 
  -6  -7   2       14.04       50.97     24.68 o 
  -5  -7   2        1.28       28.37     18.78 o 
  -4  -7   2      565.33      546.20     31.70 o 
  -3  -7   2     5366.70     5229.73     99.97 o 
  -2  -7   2     1255.92     1350.50     33.04 o 
  -1  -7   2     4926.17     4435.96     58.11 o 
   0  -7   2       88.78      112.33     10.00 o 
   1  -7   2     7448.86     7282.01     51.15 o 
   2  -7   2     1714.49     1754.41     20.93 o 
   3  -7   2     3167.34     3575.21     45.08 o 
   4  -7   2      240.24      236.25     29.21 o 
   5  -7   2      823.48      788.03     29.40 o 
   6  -7   2      165.72      155.93     21.79 o 
   7  -7   2      535.74      658.14     36.76 o 
   8  -7   2       14.57       33.68     18.73 o 
   9  -7   2       11.88       33.78     19.10 o 
  10  -7   2      355.76      427.94     49.20 o 
  -9  -6   2        1.05       58.87     46.79 o 
  -8  -6   2      385.95      382.59     51.43 o 
  -7  -6   2        1.43       11.88     24.78 o 
  -6  -6   2      552.84      618.04     54.53 o 
  -5  -6   2       58.28        5.10     17.60 o 
  -4  -6   2      260.17      243.35     22.82 o 
  -3  -6   2     1098.96     1046.02     41.58 o 
  -2  -6   2     7630.03     7599.44     81.74 o 
  -1  -6   2     1444.18     1218.58     21.36 o 
   0  -6   2     7584.81     6775.99     73.43 o 
   1  -6   2     2283.88     2211.08     19.63 o 
   2  -6   2    15053.49    15300.02    203.54 o 
   3  -6   2       98.55       63.85     11.35 o 
   4  -6   2        2.93        1.30      7.04 o 
   5  -6   2        1.43        2.16     13.19 o 
   6  -6   2      724.05      702.70     25.08 o 
   7  -6   2      793.48      862.90     37.01 o 
   8  -6   2      685.56      757.52     38.09 o 
   9  -6   2      198.03      295.66     26.02 o 
  10  -6   2       28.36        0.09     29.95 o 
  -9  -5   2       43.23       22.05     60.63 o 
  -8  -5   2        1.33        6.04     30.47 o 
  -7  -5   2        0.18       36.45     32.73 o 
  -6  -5   2      244.68      251.16     19.32 o 
  -5  -5   2      115.28       75.88     22.10 o 
  -4  -5   2     5729.81     5372.77     77.99 o 
  -3  -5   2       65.48      103.58     20.46 o 
  -2  -5   2      555.61      416.21      5.93 o 
  -1  -5   2      170.14      207.61      7.57 o 
   0  -5   2      179.45      344.87     26.39 o 
   1  -5   2     1655.03     1499.75     10.65 o 
   2  -5   2     7053.33     7862.31     93.87 o 
   3  -5   2     5230.05     5391.21     25.41 o 
   4  -5   2      580.35      611.04     15.02 o 
   5  -5   2      108.13       92.40     13.36 o 
   6  -5   2      590.63      501.65     46.55 o 
   7  -5   2      175.05      124.40     18.67 o 
   8  -5   2      243.42      269.98     23.60 o 
   9  -5   2      635.50      567.20     39.79 o 
  10  -5   2       33.09       39.51     32.69 o 
  -9  -4   2      620.42      577.61     63.09 o 
  -8  -4   2        0.62       17.59     83.21 o 
  -7  -4   2      275.20      267.38     29.22 o 
  -6  -4   2      347.59      293.38     20.29 o 
  -5  -4   2      143.98      138.22     13.97 o 
  -4  -4   2     3359.95     2967.14     40.89 o 
  -3  -4   2    16512.10    16113.72    172.04 o 
  -2  -4   2     2727.59     2449.04     46.34 o 
  -1  -4   2    23408.72    24771.48    244.33 o 
   0  -4   2     1607.16     1489.90     14.58 o 
   1  -4   2     1814.78     2561.97     17.96 o 
   2  -4   2     1511.87     1332.72     16.05 o 
   3  -4   2     5000.68     5319.95     33.18 o 
   4  -4   2      732.18      818.65     26.80 o 
   5  -4   2     1006.88     1039.89     27.29 o 
   6  -4   2     1964.61     1983.70     37.54 o 
   7  -4   2       13.01       16.21     14.29 o 
   8  -4   2      170.09      161.41     19.62 o 
   9  -4   2       57.11       57.93     23.95 o 
  10  -4   2      131.06       31.30     39.02 o 
  -9  -3   2      120.04      122.97     38.18 o 
  -8  -3   2      181.80      153.04     57.73 o 
  -7  -3   2        4.09        6.79     24.30 o 
  -6  -3   2      199.79      192.54     17.68 o 
  -5  -3   2        1.74        0.08      9.66 o 
  -4  -3   2        2.62        7.70      5.08 o 
  -3  -3   2     4545.83     3995.92     44.60 o 
  -2  -3   2    16164.77    16546.97    151.64 o 
  -1  -3   2     3874.74     4406.89     70.69 o 
   0  -3   2     3999.66     4723.08     34.85 o 
   1  -3   2      182.18      188.32      7.85 o 
   2  -3   2       90.87       81.54      5.80 o 
   3  -3   2     1646.74     1857.95     12.93 o 
   4  -3   2     2161.12     2243.29     27.75 o 
   5  -3   2     2221.77     2037.55     30.34 o 
   6  -3   2      925.84      885.88     28.21 o 
   7  -3   2     2217.98     2188.92     45.95 o 
   8  -3   2      614.99      617.50     26.31 o 
   9  -3   2       27.04       30.42     24.31 o 
  10  -3   2        2.85       55.72     26.55 o 
 -10  -2   2        3.33        1.79     51.82 o 
  -9  -2   2       38.69        0.18     31.05 o 
  -8  -2   2      162.19      127.69     26.96 o 
  -7  -2   2       28.82       34.34     21.18 o 
  -6  -2   2       32.76       25.25      9.30 o 
  -5  -2   2     1730.31     1551.28     21.32 o 
  -4  -2   2     3028.64     3051.50     25.62 o 
  -3  -2   2       59.17       47.56      7.05 o 
  -2  -2   2       69.66      112.35     13.39 o 
  -1  -2   2    20082.54    20333.68     97.17 o 
   0  -2   2    20010.25    12983.56    381.29 o 
   1  -2   2     2765.66     2292.48     14.37 o 
   2  -2   2      504.82      515.35     18.53 o 
   3  -2   2     6263.33     6296.11     48.30 o 
   4  -2   2     5665.17     5571.10     42.09 o 
   5  -2   2     1783.93     1812.40     28.10 o 
   6  -2   2     2932.14     2852.21     39.79 o 
   7  -2   2      837.77      752.63     26.31 o 
   8  -2   2     1246.46     1352.46     59.38 o 
   9  -2   2       17.67       23.65     32.21 o 
  10  -2   2       74.80       92.73     27.54 o 
 -10  -1   2      167.87      152.17     39.74 o 
  -9  -1   2       64.02       98.24     33.29 o 
  -8  -1   2      329.35      313.62     30.38 o 
  -7  -1   2      288.60      278.35     28.35 o 
  -6  -1   2      283.93      261.07     12.24 o 
  -5  -1   2      330.20      329.96     10.98 o 
  -4  -1   2     4173.59     4245.44     33.25 o 
  -3  -1   2      677.98      595.85      9.32 o 
  -2  -1   2     3279.62     3559.91     38.69 o 
  -1  -1   2     1468.95     2101.78     15.52 o 
   1  -1   2     1789.46     2032.88      9.24 o 
   2  -1   2      307.46      294.84     16.98 o 
   3  -1   2    10340.54    10348.76     50.80 o 
   4  -1   2      157.64      116.03      7.65 o 
   5  -1   2       89.33       64.05     12.39 o 
   6  -1   2      707.16      705.44     20.75 o 
   7  -1   2      839.02      871.62     27.31 o 
   8  -1   2       51.85       54.84     23.28 o 
   9  -1   2      674.38      738.05     45.74 o 
  10  -1   2        9.62        0.30     26.34 o 
 -10   0   2        2.28        0.04     52.55 o 
  -9   0   2      285.50      186.89     28.01 o 
  -8   0   2       35.52       22.73     20.67 o 
  -7   0   2      354.93      343.57     15.80 o 
  -6   0   2      141.10      165.04     10.51 o 
  -5   0   2     2651.24     2827.26     35.31 o 
  -4   0   2       47.70       31.76      7.28 o 
  -3   0   2     9821.21     9364.75    105.40 o 
  -2   0   2     5348.51     5646.37     51.34 o 
  -1   0   2     5443.37     5896.70     42.48 o 
   1   0   2      919.76      855.82      4.82 o 
   2   0   2      452.49      456.83     10.86 o 
   3   0   2     6532.57     6266.06     37.02 o 
   4   0   2     1489.83     1418.94     20.70 o 
   5   0   2      953.13      903.80     19.91 o 
   6   0   2        0.32        9.94     10.76 o 
   7   0   2     1323.82     1403.51     38.47 o 
   8   0   2      193.57      214.72     30.88 o 
   9   0   2       18.26        1.84     23.87 o 
  10   0   2      185.55      139.14     41.70 o 
 -10   1   2       13.29        1.80     31.49 o 
  -9   1   2        3.82        0.36     31.09 o 
  -8   1   2      223.80      242.45     36.11 o 
  -7   1   2      106.70       77.92     15.78 o 
  -6   1   2      798.21      806.73     27.96 o 
  -5   1   2      503.46      355.76     22.72 o 
  -4   1   2     1371.69     1441.82     38.81 o 
  -3   1   2        2.79        2.84     13.47 o 
  -2   1   2     5216.28     5622.52     48.27 o 
  -1   1   2    13596.88    16287.12    104.42 o 
   0   1   2     8410.25     9799.60     67.88 o 
   1   1   2      123.93      162.99      8.14 o 
   2   1   2    27142.35    27871.03    170.96 o 
   3   1   2     1781.32     1731.06     28.33 o 
   4   1   2     6418.62     6257.05     52.86 o 
   5   1   2        0.59        1.44      9.53 o 
   6   1   2     1925.99     1917.99     35.52 o 
   7   1   2      196.96      181.58     26.29 o 
   8   1   2      655.43      676.76     42.98 o 
   9   1   2        0.62       12.59     24.00 o 
  10   1   2        6.78        5.55     58.13 o 
 -10   2   2      300.62      303.25     30.72 o 
  -9   2   2      127.69      121.14     23.36 o 
  -8   2   2      392.02      457.69     26.80 o 
  -7   2   2       83.16       61.91     16.34 o 
  -6   2   2     1707.14     1696.05     67.15 o 
  -5   2   2      322.61      205.04     25.94 o 
  -4   2   2     1854.95     1443.66     62.01 o 
  -3   2   2      170.47      150.01     12.77 o 
  -2   2   2     2506.21     2593.71     14.76 o 
  -1   2   2     1849.59     2575.03     34.18 o 
   0   2   2     3137.10     3349.62     51.99 o 
   1   2   2        7.88        1.54     14.51 o 
   2   2   2     7167.46     7211.05     67.64 o 
   3   2   2      799.05      775.59     31.20 o 
   4   2   2      157.64      165.68     12.42 o 
   5   2   2     3164.41     3241.62     49.34 o 
   6   2   2        2.81       10.51     15.74 o 
   7   2   2      829.71      892.79     42.36 o 
   8   2   2        2.02       20.07     22.91 o 
   9   2   2      238.21      211.79     33.24 o 
 -10   3   2        0.65        0.18     22.44 o 
  -9   3   2       65.59       61.17     19.93 o 
  -8   3   2      245.37      295.81     20.23 o 
  -7   3   2     1290.08     1258.34     35.10 o 
  -6   3   2       82.91       58.66     17.53 o 
  -5   3   2     4150.32     3979.85     60.59 o 
  -4   3   2        3.01        0.67     12.75 o 
  -3   3   2     8550.87     8150.34     39.83 o 
  -2   3   2       13.31        1.02      4.78 o 
  -1   3   2      946.31     1029.83     11.44 o 
   0   3   2     1689.61     1878.44     34.05 o 
   1   3   2      416.92      470.73     15.06 o 
   2   3   2      695.02      579.73     32.04 o 
   3   3   2     6495.68     6670.15     95.00 o 
   4   3   2       40.08       32.15     13.27 o 
   5   3   2      246.67      193.98     17.83 o 
   6   3   2      513.20      616.83     34.26 o 
   7   3   2       95.27       76.61     21.89 o 
   8   3   2      148.74      199.74     30.28 o 
   9   3   2       69.32      104.05     35.52 o 
 -11   4   2        0.09        1.08     49.78 o 
 -10   4   2       14.18        1.61     24.12 o 
  -9   4   2      130.11      124.67     23.83 o 
  -8   4   2       24.34        7.41     29.05 o 
  -7   4   2      162.07      150.99     18.01 o 
  -6   4   2     2048.54     2065.33     47.48 o 
  -5   4   2       43.65       19.32     18.37 o 
  -4   4   2     1753.10     1463.04     33.45 o 
  -3   4   2     3029.63     2894.25     19.20 o 
  -2   4   2    10180.79    10619.75     45.38 o 
  -1   4   2        0.45        0.02      6.39 o 
   0   4   2      248.59      347.30     15.11 o 
   1   4   2      442.60      459.51     14.64 o 
   2   4   2      709.46      755.86     36.37 o 
   3   4   2     3738.15     3622.11     74.97 o 
   4   4   2     7238.88     6919.65    114.55 o 
   5   4   2      104.69       93.12     15.50 o 
   6   4   2      777.32      817.89     50.89 o 
   7   4   2       11.80        0.74     28.63 o 
   8   4   2       15.89       53.77     31.83 o 
   9   4   2        2.57        7.68     34.23 o 
 -11   5   2       13.21       41.62     43.87 o 
 -10   5   2       23.63        0.17     24.65 o 
  -9   5   2      119.22      143.05     35.65 o 
  -8   5   2      885.61      942.71     38.72 o 
  -7   5   2       52.37        1.44     27.14 o 
  -6   5   2      366.95      346.77     25.82 o 
  -5   5   2     2375.90     2381.64     37.29 o 
  -4   5   2      541.94      489.90     16.88 o 
  -3   5   2     3443.61     3506.86     35.89 o 
  -2   5   2     5003.34     4931.59     62.98 o 
  -1   5   2     5628.81     6295.74     39.15 o 
   0   5   2     1332.27     1381.45     43.25 o 
   1   5   2        8.55        4.88     14.58 o 
   2   5   2      294.36      255.24     21.21 o 
   3   5   2        5.67       24.23     21.76 o 
   4   5   2     1087.32      995.18     46.69 o 
   5   5   2     3560.46     3565.49     62.71 o 
   6   5   2      204.29      272.78     36.83 o 
   7   5   2      355.71      473.72     33.06 o 
   8   5   2       14.74       24.60     32.09 o 
   9   5   2       16.04        0.88     54.50 o 
 -10   6   2       25.14       53.41     35.41 o 
  -9   6   2       22.53       25.60     26.45 o 
  -8   6   2      292.31      303.75     30.78 o 
  -7   6   2      281.93      318.07     29.62 o 
  -6   6   2      767.97      769.68     49.50 o 
  -5   6   2      388.31      409.58     21.54 o 
  -4   6   2     1697.41     1663.98     32.25 o 
  -3   6   2      276.53      332.35     22.90 o 
  -2   6   2      161.58      234.45      7.14 o 
  -1   6   2     1726.21     1950.81     17.39 o 
   0   6   2      175.40      188.10     13.61 o 
   1   6   2      515.88      416.64     19.96 o 
   2   6   2      860.92      785.04     21.86 o 
   3   6   2      294.19      229.86     40.43 o 
   4   6   2      116.78       79.70     31.25 o 
   5   6   2        7.22       66.34     21.79 o 
   6   6   2      578.74      584.92     40.09 o 
   7   6   2      123.25       70.79     25.96 o 
   8   6   2        8.82        2.23     33.94 o 
 -10   7   2        0.70        5.04     26.71 o 
  -9   7   2       54.59       20.29     22.01 o 
  -8   7   2       39.22        4.75     23.82 o 
  -7   7   2      299.59      330.03     27.92 o 
  -6   7   2      642.93      691.73     42.76 o 
  -5   7   2      637.05      735.89     23.34 o 
  -4   7   2      654.72      701.04     25.31 o 
  -3   7   2     2376.03     2609.77     32.90 o 
  -2   7   2     1917.75     1840.13     17.72 o 
  -1   7   2      465.21      458.77     15.40 o 
   0   7   2       40.33       37.18     15.52 o 
   1   7   2     2202.65     1892.07     50.22 o 
   2   7   2      292.52      255.92     25.86 o 
   3   7   2     2824.59     2880.35     81.61 o 
   4   7   2      505.41      467.32     38.98 o 
   5   7   2      369.10      401.20     31.15 o 
   6   7   2       31.98       13.28     32.72 o 
   7   7   2       49.36       18.37     22.72 o 
   8   7   2       50.66       35.21     33.04 o 
 -10   8   2        6.00        1.90     27.78 o 
  -9   8   2      305.52      317.23     26.14 o 
  -8   8   2       94.25      118.88     20.91 o 
  -7   8   2      117.45       95.00     28.65 o 
  -6   8   2      442.79      449.18     33.97 o 
  -5   8   2      700.30      670.52     25.03 o 
  -4   8   2     1208.90     1215.86     39.25 o 
  -3   8   2       12.57       22.72      9.97 o 
  -2   8   2     2614.08     2587.53     37.59 o 
  -1   8   2     3352.17     3541.30     45.87 o 
   0   8   2     1514.12     1393.36     53.07 o 
   1   8   2      702.46      671.51     49.77 o 
   2   8   2      253.37      256.64     22.46 o 
   3   8   2        0.65        2.80     22.05 o 
   4   8   2     1026.02     1138.14     55.48 o 
   5   8   2      163.63      168.17     27.51 o 
   6   8   2      239.73      309.02     41.42 o 
   7   8   2        4.82        0.26     23.42 o 
   8   8   2       43.78       34.84     53.18 o 
 -10   9   2        0.30       15.47     33.86 o 
  -9   9   2        5.09        0.14     24.45 o 
  -8   9   2     1137.14     1241.44     42.44 o 
  -7   9   2       63.11       64.35     20.46 o 
  -6   9   2      969.67     1088.18     39.28 o 
  -5   9   2        0.21        0.16     13.50 o 
  -4   9   2     1237.90     1150.12     29.33 o 
  -3   9   2       19.64       16.75     10.59 o 
  -2   9   2      688.27      611.88     21.02 o 
  -1   9   2      686.83      767.56     26.76 o 
   0   9   2      314.98      337.35     29.92 o 
   1   9   2        0.75        0.30     20.63 o 
   2   9   2      633.66      669.10     31.34 o 
   3   9   2      141.62      131.26     35.74 o 
   4   9   2       10.01        2.30     24.36 o 
   5   9   2      793.96      974.02     50.52 o 
   6   9   2       78.97       78.10     23.90 o 
   7   9   2       45.67       37.64     29.98 o 
 -10  10   2        6.45        0.03     43.65 o 
  -9  10   2       15.88        8.05     27.35 o 
  -8  10   2        2.35        0.24     31.67 o 
  -7  10   2     2445.54     2457.70     64.66 o 
  -6  10   2      157.26      169.13     23.85 o 
  -5  10   2     1585.28     1640.33     40.16 o 
  -4  10   2       73.35       69.34     14.01 o 
  -3  10   2      291.90      272.15     18.67 o 
  -2  10   2      427.50      384.20     17.20 o 
  -1  10   2      727.93      776.09     34.36 o 
   0  10   2      104.97      112.97     20.91 o 
   1  10   2      852.78      873.98     36.05 o 
   2  10   2       22.24        8.06     18.72 o 
   3  10   2      702.15      694.14     46.86 o 
   4  10   2       30.80        1.44     39.64 o 
   5  10   2        3.50        1.23     23.27 o 
   6  10   2       26.04       61.19     25.18 o 
   7  10   2        7.94       16.72     34.70 o 
  -9  11   2      127.05      217.06     33.35 o 
  -8  11   2        5.50        2.01     24.36 o 
  -7  11   2        5.71        1.53     20.41 o 
  -6  11   2     1193.65     1202.22     48.42 o 
  -5  11   2      162.08      217.49     25.90 o 
  -4  11   2      437.91      414.97     30.95 o 
  -3  11   2      290.33      338.68     17.63 o 
  -2  11   2      243.66      209.68     19.31 o 
  -1  11   2      445.73      437.05     27.55 o 
   0  11   2     2418.55     2496.77     65.36 o 
   1  11   2       97.36       84.06     23.35 o 
   2  11   2      476.87      476.08     40.21 o 
   3  11   2        0.74       26.85     31.30 o 
   4  11   2     1349.33     1355.12     69.80 o 
   5  11   2       91.25       65.02     38.67 o 
   6  11   2        0.09       13.91     27.33 o 
  -9  12   2       49.18       25.27     44.05 o 
  -8  12   2      377.07      418.43     36.17 o 
  -7  12   2        9.66       69.11     48.06 o 
  -6  12   2       14.44        0.12     19.72 o 
  -5  12   2      372.24      419.05     31.41 o 
  -4  12   2        0.52        0.34     16.78 o 
  -3  12   2       14.52       11.61     16.29 o 
  -2  12   2      461.65      536.38     28.81 o 
  -1  12   2        2.03        3.57     19.34 o 
   0  12   2       62.85       55.30     21.53 o 
   1  12   2     1044.26     1120.81     48.27 o 
   2  12   2       18.93        0.11     25.91 o 
   3  12   2       38.97        9.42     26.13 o 
   4  12   2      206.94      218.79     91.91 o 
   5  12   2      468.75      592.68     48.95 o 
   6  12   2        1.67       43.99     33.39 o 
  -8  13   2      148.80      109.55     33.38 o 
  -7  13   2      545.58      540.45     45.92 o 
  -6  13   2        8.23        4.35     20.66 o 
  -5  13   2        7.97        0.61     25.25 o 
  -4  13   2       52.33       37.26     18.18 o 
  -3  13   2      133.41      106.97     20.93 o 
  -2  13   2      160.52      177.16     25.48 o 
  -1  13   2     1027.23     1155.32     49.02 o 
   0  13   2      179.82      131.75     22.57 o 
   1  13   2       37.07       40.24     26.78 o 
   2  13   2      128.33      127.81     31.61 o 
   3  13   2       55.99       20.52     57.26 o 
   4  13   2        6.39        1.13     29.65 o 
   5  13   2      131.84      120.50     36.69 o 
  -7  14   2      231.74      202.26     34.54 o 
  -6  14   2     1020.27     1130.73     56.93 o 
  -5  14   2       19.45        4.51     28.59 o 
  -4  14   2       96.47      112.31     23.38 o 
  -3  14   2       23.86       34.77     21.77 o 
  -2  14   2        2.84        1.28     22.75 o 
  -1  14   2      636.71      572.35     41.16 o 
   0  14   2     1159.96     1260.07     47.55 o 
   1  14   2       48.74       20.24     22.20 o 
   2  14   2        5.97        0.03     29.08 o 
   3  14   2      247.89      208.57     38.65 o 
   4  14   2      102.78       42.36     33.17 o 
  -7  15   2      134.23       86.33     56.33 o 
  -6  15   2       57.73       45.05     30.05 o 
  -5  15   2      155.51      132.51     42.86 o 
  -4  15   2       17.06       48.74     28.90 o 
  -3  15   2       31.78       38.09     24.21 o 
  -2  15   2      461.38      510.92     38.85 o 
  -1  15   2        5.89        0.08     23.11 o 
   0  15   2      440.98      415.71     35.40 o 
   1  15   2      325.84      314.12     34.13 o 
   2  15   2       58.26       86.88     33.73 o 
   3  15   2        4.54        0.82     41.99 o 
  -6  16   2        2.12        3.16     46.58 o 
  -5  16   2        0.99       16.99     26.89 o 
  -4  16   2       30.36       22.22     40.30 o 
  -3  16   2       17.63       49.67     33.58 o 
  -2  16   2      197.56      246.59     34.75 o 
  -1  16   2      267.32      325.26     37.40 o 
   0  16   2       27.13       48.93     31.08 o 
   1  16   2       49.43        1.75     26.42 o 
   2  16   2       88.03       73.48     49.88 o 
  -4  17   2        7.35        0.99     64.14 o 
  -3  17   2       15.59       31.44     34.48 o 
  -2  17   2        1.20       28.43     26.52 o 
  -1  17   2      669.78      654.82     47.92 o 
   0  17   2      210.10      185.08     39.11 o 
  -3  18   2       85.80       18.62     40.23 o 
  -2  18   2        0.24       31.38     44.39 o 
   0 -19   3      133.91       81.77     56.32 o 
   1 -19   3        6.51        3.53     34.16 o 
   2 -19   3       69.81       55.14     36.24 o 
   3 -19   3      121.42      119.55     27.81 o 
   4 -19   3        6.61       53.72     36.62 o 
  -1 -18   3      200.91      256.74     42.93 o 
   0 -18   3        1.49        5.25     39.98 o 
   1 -18   3      146.54       99.23     65.31 o 
   2 -18   3      122.80      197.07     30.14 o 
   3 -18   3      146.30      138.11     32.98 o 
   4 -18   3      166.37      123.07     29.50 o 
   5 -18   3       47.38       22.97     33.37 o 
   6 -18   3        1.25       21.52     42.27 o 
  -2 -17   3       43.61       18.94     29.75 o 
  -1 -17   3        0.54        9.36     39.06 o 
   0 -17   3      211.52      233.08     31.68 o 
   1 -17   3      204.42      239.42     25.08 o 
   2 -17   3      167.42      168.78     24.46 o 
   3 -17   3       21.33        6.28     19.74 o 
   4 -17   3      214.39      215.81     31.56 o 
   5 -17   3      123.50      104.94     29.81 o 
   6 -17   3      104.00      107.82     39.33 o 
   7 -17   3        0.17        0.06     29.90 o 
  -4 -16   3      496.03      529.05     74.39 o 
  -3 -16   3       26.82        4.44     40.43 o 
  -2 -16   3      135.46      170.19     37.47 o 
  -1 -16   3       23.61       14.48     25.83 o 
   0 -16   3        0.01        3.54     21.83 o 
   1 -16   3        0.13        1.22     18.67 o 
   2 -16   3      804.76      836.95     42.74 o 
   3 -16   3      119.96      172.55     25.33 o 
   4 -16   3       44.16       39.03     20.79 o 
   5 -16   3      300.51      261.39     24.44 o 
   6 -16   3      154.89      156.96     28.19 o 
   7 -16   3       27.82       11.07     27.92 o 
  -5 -15   3       59.76        0.92     38.14 o 
  -4 -15   3      221.54      239.76     44.41 o 
  -3 -15   3     1249.43     1365.83     79.29 o 
  -2 -15   3       31.42        9.08     26.64 o 
  -1 -15   3      386.45      321.63     46.59 o 
   0 -15   3        1.39        0.27     14.82 o 
   1 -15   3       31.43       15.53     21.41 o 
   2 -15   3      321.73      382.36     32.67 o 
   3 -15   3     2495.44     2650.14     51.86 o 
   4 -15   3       45.45       65.04     16.56 o 
   5 -15   3      399.18      380.41     25.92 o 
   6 -15   3      184.40      264.02     34.83 o 
   7 -15   3      181.64      132.70     25.68 o 
   8 -15   3      107.14       65.60     57.22 o 
  -6 -14   3        6.92       37.30     42.30 o 
  -5 -14   3       27.29       51.14     26.58 o 
  -4 -14   3      156.78      151.08     35.95 o 
  -3 -14   3        7.16        1.19     25.82 o 
  -2 -14   3     1636.63     1615.86     77.74 o 
  -1 -14   3       25.27       34.26     52.42 o 
   0 -14   3      290.42      216.06     25.15 o 
   1 -14   3        7.77        4.45     21.96 o 
   2 -14   3        4.61       11.00     19.79 o 
   3 -14   3      203.79      270.29     25.20 o 
   4 -14   3     1226.22     1301.05     38.15 o 
   5 -14   3        2.38       16.88     15.98 o 
   6 -14   3      303.31      319.46     27.18 o 
   7 -14   3      307.50      364.41     27.08 o 
   8 -14   3      282.48      313.26     38.00 o 
  -7 -13   3        5.99        0.27     41.55 o 
  -6 -13   3      139.68      129.55     31.73 o 
  -5 -13   3      279.16      397.26     36.33 o 
  -4 -13   3      560.43      542.02     47.11 o 
  -3 -13   3       12.55        0.34     24.39 o 
  -2 -13   3        7.42        1.39     23.76 o 
  -1 -13   3      117.50      116.39     32.54 o 
   0 -13   3      472.35      460.94     27.37 o 
   1 -13   3        3.20        3.13     16.90 o 
   2 -13   3      976.85      907.14     35.96 o 
   3 -13   3       28.57       41.19     14.20 o 
   4 -13   3      267.65      271.27     21.95 o 
   5 -13   3     1465.65     1511.94     40.42 o 
   6 -13   3        0.38        0.64     16.69 o 
   7 -13   3      156.53      133.57     20.53 o 
   8 -13   3       97.84      139.58     23.33 o 
   9 -13   3       79.10        6.34     42.40 o 
  -7 -12   3       85.36      136.08     48.66 o 
  -6 -12   3       95.62       88.08     38.37 o 
  -5 -12   3      222.61      172.08     27.32 o 
  -4 -12   3      368.72      408.06     44.19 o 
  -3 -12   3     2154.71     2128.68    105.45 o 
  -2 -12   3      169.45      182.16     31.27 o 
  -1 -12   3      253.68      178.10     24.60 o 
   0 -12   3       73.78       82.67     17.15 o 
   1 -12   3      140.40      151.99     13.44 o 
   2 -12   3     1117.46     1126.56     35.86 o 
   3 -12   3     1779.39     1893.10     39.63 o 
   4 -12   3       40.08       34.64     13.90 o 
   5 -12   3       47.22       64.22     13.57 o 
   6 -12   3     1555.11     1629.61     43.63 o 
   7 -12   3       13.02        7.71     28.86 o 
   8 -12   3        0.19        0.77     18.72 o 
   9 -12   3       73.49       53.33     20.62 o 
  -7 -11   3        4.49        0.50     29.21 o 
  -6 -11   3       67.70       32.35     22.30 o 
  -5 -11   3      243.07      205.01     31.17 o 
  -4 -11   3      114.22       54.63     26.58 o 
  -3 -11   3     1234.65     1194.93     55.63 o 
  -2 -11   3      942.63      927.10     29.52 o 
  -1 -11   3      186.36      239.97     22.49 o 
   0 -11   3      193.16      171.70     14.56 o 
   1 -11   3      140.05      125.41     16.14 o 
   2 -11   3      152.43      151.95     11.43 o 
   3 -11   3     2485.05     2511.82     45.82 o 
   4 -11   3     1540.80     1687.51     36.17 o 
   5 -11   3      536.43      496.79     22.68 o 
   6 -11   3      293.38      249.58     17.57 o 
   7 -11   3      541.50      668.84     30.78 o 
   8 -11   3       10.59       12.26     17.34 o 
   9 -11   3       27.64        2.52     17.94 o 
  10 -11   3       34.95        3.35     41.97 o 
  -7 -10   3       78.18      112.96     27.60 o 
  -6 -10   3      102.69      125.66     36.97 o 
  -5 -10   3        5.67       15.71     21.72 o 
  -4 -10   3        5.72        1.74     23.36 o 
  -3 -10   3       66.39       15.56     21.63 o 
  -2 -10   3      714.72      751.37     21.16 o 
  -1 -10   3       23.06       27.25     17.02 o 
   0 -10   3     1229.36     1507.10     30.87 o 
   1 -10   3      529.73      578.18     15.55 o 
   2 -10   3        3.69       14.19      8.86 o 
   3 -10   3        1.75        0.50      5.49 o 
   4 -10   3     1541.83     1453.42     30.01 o 
   5 -10   3     1559.19     1612.91     38.67 o 
   6 -10   3     1079.57     1038.40     36.55 o 
   7 -10   3      100.38       69.57     20.47 o 
   8 -10   3      337.10      254.87     26.72 o 
   9 -10   3       25.01       24.30     17.31 o 
  10 -10   3       14.45       46.42     47.25 o 
  -8  -9   3      329.13      305.77     48.91 o 
  -7  -9   3      357.20      401.57     34.26 o 
  -6  -9   3      632.54      676.81     48.94 o 
  -5  -9   3      239.63      190.09     32.29 o 
  -4  -9   3     1077.24     1221.96     56.88 o 
  -3  -9   3     1262.32     1207.29    101.66 o 
  -2  -9   3      698.34      657.87     24.28 o 
  -1  -9   3      425.21      491.29     64.96 o 
   0  -9   3      219.26      202.40     14.46 o 
   1  -9   3      523.23      555.11     16.30 o 
   2  -9   3     4841.64     4946.03     46.31 o 
   3  -9   3      311.08      238.45     40.89 o 
   4  -9   3       33.40       29.44     11.84 o 
   5  -9   3      231.26      254.74     17.84 o 
   6  -9   3      462.60      419.69     25.10 o 
   7  -9   3      239.70      214.90     22.64 o 
   8  -9   3       79.83      103.42     25.49 o 
   9  -9   3      111.36      110.66     29.85 o 
  10  -9   3        0.21        7.46     33.53 o 
  -8  -8   3        0.55        0.44     34.39 o 
  -7  -8   3      544.10      499.98     36.48 o 
  -6  -8   3      113.89      131.01     22.74 o 
  -5  -8   3     1545.33     1856.36     55.80 o 
  -4  -8   3      401.39      303.50     24.16 o 
  -3  -8   3     1880.43     1741.30     60.90 o 
  -2  -8   3     4941.73     4988.08     46.09 o 
  -1  -8   3      710.66      644.18     24.08 o 
   0  -8   3      323.56      434.48     19.17 o 
   1  -8   3     5415.38     5440.92     94.40 o 
   2  -8   3      186.02      187.93     12.07 o 
   3  -8   3     7788.90     8051.72     66.84 o 
   4  -8   3      279.67      245.37     30.77 o 
   5  -8   3      810.36      850.82     31.53 o 
   6  -8   3      300.84      286.81     25.55 o 
   7  -8   3      135.40      159.47     25.15 o 
   8  -8   3       17.27        0.01     17.48 o 
   9  -8   3      204.20      216.29     26.28 o 
  10  -8   3       14.82        2.16     36.42 o 
  -8  -7   3       17.59        0.83     32.68 o 
  -7  -7   3      134.34      172.00     39.40 o 
  -6  -7   3      520.12      482.20     36.75 o 
  -5  -7   3      272.20      294.95     23.38 o 
  -4  -7   3      666.80      639.92     31.43 o 
  -3  -7   3      333.50      296.87     25.49 o 
  -2  -7   3      837.99      693.38     14.50 o 
  -1  -7   3     1079.48     1051.76     22.33 o 
   0  -7   3      963.38      992.23     20.65 o 
   1  -7   3      235.61      221.86     22.99 o 
   2  -7   3     9839.24     9576.71     69.07 o 
   3  -7   3     1789.21     1710.66     43.73 o 
   4  -7   3     8071.19     8174.89     85.22 o 
   5  -7   3      589.61      546.94     17.64 o 
   6  -7   3      272.78      291.60     25.27 o 
   7  -7   3      119.57       95.32     16.81 o 
   8  -7   3       22.64        9.27     19.34 o 
   9  -7   3        0.56       17.90     28.93 o 
  10  -7   3      160.39       96.63     35.24 o 
  -9  -6   3       43.63       54.69     34.27 o 
  -8  -6   3      827.93      895.38     63.49 o 
  -7  -6   3      131.73      126.75     32.32 o 
  -6  -6   3      381.26      407.20     35.48 o 
  -5  -6   3      237.16      175.93     22.16 o 
  -4  -6   3      184.98      180.32     24.27 o 
  -3  -6   3       91.85       83.69     17.58 o 
  -2  -6   3     7507.35     7688.26     81.91 o 
  -1  -6   3       75.16       50.26      7.58 o 
   0  -6   3     5205.31     5595.43     21.16 o 
   1  -6   3     2246.82     2420.29     27.93 o 
   2  -6   3     4809.78     5403.12     36.24 o 
   3  -6   3     1087.17     1121.44     13.49 o 
   4  -6   3      630.08      603.36     16.19 o 
   5  -6   3     5260.42     5426.61     48.56 o 
   6  -6   3       43.04       63.72     13.25 o 
   7  -6   3      113.84       98.59     18.65 o 
   8  -6   3       84.01      120.79     19.94 o 
   9  -6   3        8.05        2.54     17.76 o 
  10  -6   3       11.37       26.11     31.75 o 
  -9  -5   3      239.56      243.90     41.93 o 
  -8  -5   3       49.38      100.45     36.00 o 
  -7  -5   3     1365.71     1285.77     70.07 o 
  -6  -5   3      317.75      309.42     22.60 o 
  -5  -5   3      793.88      745.02     27.19 o 
  -4  -5   3      365.21      390.06     21.90 o 
  -3  -5   3     1226.13      996.64     34.29 o 
  -2  -5   3     8174.60     7925.67    110.04 o 
  -1  -5   3     3044.35     2844.85     27.77 o 
   0  -5   3     1456.43     1832.86     25.49 o 
   1  -5   3     3927.55     4100.80     27.13 o 
   2  -5   3     2087.45     2058.99     15.48 o 
   3  -5   3     5702.96     5733.78     47.78 o 
   4  -5   3       60.68       39.16      7.86 o 
   5  -5   3      506.73      488.30     19.66 o 
   6  -5   3      453.96      463.82     20.08 o 
   7  -5   3        1.55        0.02     12.78 o 
   8  -5   3        0.16        1.32     26.41 o 
   9  -5   3      185.64      195.82     44.67 o 
  10  -5   3       41.79       36.18     36.68 o 
  -9  -4   3       69.90       64.04     34.74 o 
  -8  -4   3       30.21       15.33     51.89 o 
  -7  -4   3       13.32        9.23     55.41 o 
  -6  -4   3     1800.41     1776.66     42.68 o 
  -5  -4   3       11.13        6.24     12.88 o 
  -4  -4   3      355.36      288.19     14.93 o 
  -3  -4   3     2509.49     2383.71     38.99 o 
  -2  -4   3      943.21      797.77     16.01 o 
  -1  -4   3     1746.12     2187.15     69.79 o 
   0  -4   3      264.86      183.77      8.50 o 
   1  -4   3       10.57        8.20      5.02 o 
   2  -4   3     4223.99     4132.52     50.34 o 
   3  -4   3     4188.85     3984.24     26.72 o 
   4  -4   3    11521.33    11665.84     58.27 o 
   5  -4   3       95.50       91.62      9.48 o 
   6  -4   3      269.17      303.32     14.85 o 
   7  -4   3      396.23      279.81     17.78 o 
   8  -4   3      434.61      367.39     23.30 o 
   9  -4   3       70.89      160.46     30.05 o 
  10  -4   3      141.71        0.99     31.07 o 
  -9  -3   3      373.06      372.79     48.11 o 
  -8  -3   3      484.40      563.49     55.01 o 
  -7  -3   3      200.10      148.99     23.00 o 
  -6  -3   3        0.91       10.45     18.85 o 
  -5  -3   3       91.43       83.33      6.22 o 
  -4  -3   3     1024.32      758.92     78.40 o 
  -3  -3   3      456.12      337.85      9.01 o 
  -2  -3   3     1266.40     1319.45     37.28 o 
  -1  -3   3     1082.88      881.82     12.21 o 
   0  -3   3      746.66     1111.65     38.39 o 
   1  -3   3     4716.30     5229.70     27.26 o 
   2  -3   3      226.01      217.26     14.43 o 
   3  -3   3     2107.37     2102.45     16.45 o 
   4  -3   3     2773.98     2469.51     29.91 o 
   5  -3   3     3303.10     3222.03     32.50 o 
   6  -3   3      263.00      301.74     14.91 o 
   7  -3   3      128.04      131.36     16.30 o 
   8  -3   3       10.55        9.36     14.71 o 
   9  -3   3       11.62        3.75     22.82 o 
  10  -3   3      164.36      245.34     58.84 o 
 -10  -2   3       64.95       59.55     53.29 o 
  -9  -2   3      110.77      106.01     65.73 o 
  -8  -2   3      647.83      732.78     33.94 o 
  -7  -2   3      839.16      882.16     42.47 o 
  -6  -2   3       12.69       30.73     10.21 o 
  -5  -2   3        7.02       23.01      6.85 o 
  -4  -2   3       47.91       46.30      5.28 o 
  -3  -2   3       18.64       20.44      6.31 o 
  -2  -2   3     2329.67     2409.51     30.40 o 
  -1  -2   3    13167.93    15165.38     52.77 o 
   1  -2   3      265.71      217.79      4.26 o 
   2  -2   3     9710.56    10489.64     39.40 o 
   3  -2   3      525.57      672.70     13.43 o 
   4  -2   3      577.52      571.25     16.04 o 
   5  -2   3     1041.67      994.53     25.05 o 
   6  -2   3       41.74       31.51     10.30 o 
   7  -2   3      201.12      158.83     14.39 o 
   8  -2   3      214.24      240.14     28.08 o 
   9  -2   3        0.59        0.27     31.31 o 
  10  -2   3        3.23        7.51     40.62 o 
 -10  -1   3      298.65      258.01     70.29 o 
  -9  -1   3       17.04        4.47     21.85 o 
  -8  -1   3       27.60       40.76     16.64 o 
  -7  -1   3      558.55      538.48     34.05 o 
  -6  -1   3      767.06      795.32     18.38 o 
  -5  -1   3      699.97      717.01     16.06 o 
  -4  -1   3      170.21      222.83     14.65 o 
  -3  -1   3     2611.32     2904.91     26.71 o 
  -2  -1   3      898.25     1025.34     59.33 o 
  -1  -1   3    29254.30    30651.70    115.24 o 
   0  -1   3    27997.99    31411.37    117.25 o 
   1  -1   3    11447.63    12352.31     81.97 o 
   2  -1   3    11873.91    11814.61     54.44 o 
   3  -1   3     4260.36     4529.94     28.81 o 
   4  -1   3     1664.17     1741.33     25.94 o 
   5  -1   3      777.39      822.06     19.84 o 
   6  -1   3       10.54        9.46      9.71 o 
   7  -1   3       80.07       70.04     13.92 o 
   8  -1   3      160.92      106.62     37.30 o 
   9  -1   3      198.23      212.74     32.99 o 
  10  -1   3        2.12        6.66     27.04 o 
 -10   0   3        0.77        3.85     51.71 o 
  -9   0   3      845.78      920.12     45.51 o 
  -8   0   3        0.28        0.02     21.64 o 
  -7   0   3       24.09       35.65     10.52 o 
  -6   0   3      650.67      662.80     22.95 o 
  -5   0   3      118.40      138.30      6.72 o 
  -4   0   3      707.63      604.17     47.73 o 
  -3   0   3       37.54       74.88     12.07 o 
  -2   0   3     3898.86     4166.81     35.33 o 
  -1   0   3       85.00      136.64     10.70 o 
   0   0   3    25345.41    26315.80    156.31 o 
   1   0   3     6464.66     8286.55     73.03 o 
   2   0   3     6458.21     6629.79     71.76 o 
   3   0   3      364.90      272.78     15.13 o 
   4   0   3     2025.22     2067.35     33.48 o 
   5   0   3     1298.92     1276.91     32.14 o 
   6   0   3       27.18       37.61     11.03 o 
   7   0   3      120.47      127.75     18.45 o 
   8   0   3      175.41      204.62     27.94 o 
   9   0   3        0.90        6.14     24.03 o 
  10   0   3      240.75      289.52     41.73 o 
 -10   1   3      253.80      244.75     35.48 o 
  -9   1   3        8.59       33.66     22.31 o 
  -8   1   3      838.39      947.30     43.53 o 
  -7   1   3      241.07      265.83     18.62 o 
  -6   1   3       40.15       56.55     23.25 o 
  -5   1   3      121.42       54.60     19.74 o 
  -4   1   3      921.72      846.37     19.70 o 
  -3   1   3        3.25       14.70     13.70 o 
  -2   1   3    13436.27    13010.08     64.04 o 
   1   1   3      294.79      280.26     11.50 o 
   2   1   3     2757.86     3007.69     38.12 o 
   3   1   3     1971.69     1879.42     30.00 o 
   4   1   3      655.08      665.32     21.04 o 
   5   1   3      185.78      151.30     20.11 o 
   6   1   3       30.96       34.69     12.08 o 
   7   1   3       29.78       55.59     30.08 o 
   8   1   3      206.23      211.51     28.13 o 
   9   1   3       94.93       36.92     28.40 o 
  10   1   3        8.13        2.84     52.44 o 
 -10   2   3       27.06       42.80     21.12 o 
  -9   2   3      490.68      472.73     34.13 o 
  -8   2   3       15.76        8.87     15.52 o 
  -7   2   3     1556.14     1661.12     38.41 o 
  -6   2   3      296.08      305.77     33.46 o 
  -5   2   3      214.36      279.05     46.09 o 
  -4   2   3       91.34       91.77     16.39 o 
  -3   2   3     2207.60     1721.27     30.96 o 
  -2   2   3     3563.19     3751.35     71.18 o 
  -1   2   3     7258.83     8148.26     37.39 o 
   0   2   3       45.75       60.63     15.49 o 
   1   2   3     2000.37     2150.04     52.91 o 
   2   2   3       16.20       12.25     16.47 o 
   3   2   3      982.04     1084.71     23.61 o 
   4   2   3      251.57      158.67     10.87 o 
   5   2   3     1719.86     1619.09     34.32 o 
   6   2   3       67.00       54.69     15.23 o 
   7   2   3      159.90      144.82     45.05 o 
   8   2   3       16.17        2.44     22.05 o 
   9   2   3        3.57       10.40     31.50 o 
 -10   3   3       77.45       30.46     40.35 o 
  -9   3   3       55.20       41.10     34.13 o 
  -8   3   3       30.84        9.03     15.15 o 
  -7   3   3      623.18      654.96     31.04 o 
  -6   3   3      872.73      941.01     41.60 o 
  -5   3   3      374.32      317.15     24.91 o 
  -4   3   3      290.05      297.66     14.71 o 
  -3   3   3     2477.88     2894.67     21.44 o 
  -2   3   3     5347.83     5799.41     56.71 o 
  -1   3   3      122.63      182.18     11.87 o 
   0   3   3     6290.78     5824.16     40.99 o 
   1   3   3     2449.45     2839.80     61.16 o 
   2   3   3     2220.38     2304.59     48.58 o 
   3   3   3      520.58      620.55     34.77 o 
   4   3   3      144.11      144.52     23.74 o 
   5   3   3       19.65       21.26     13.19 o 
   6   3   3     1028.55     1053.98     44.69 o 
   7   3   3       26.93        1.22     21.88 o 
   8   3   3      264.19      357.36     34.29 o 
   9   3   3       11.48        5.52     60.16 o 
 -10   4   3      257.36      241.11     34.32 o 
  -9   4   3       11.17        0.63     21.91 o 
  -8   4   3      164.40      173.35     20.22 o 
  -7   4   3       42.27       15.51     22.90 o 
  -6   4   3      904.94      802.40     32.68 o 
  -5   4   3        2.01        1.30     13.39 o 
  -4   4   3      859.75      866.42     24.72 o 
  -3   4   3     2853.88     3015.27     23.61 o 
  -2   4   3     5111.36     5151.49     42.84 o 
  -1   4   3     4316.32     4319.96     26.83 o 
   0   4   3      119.87      206.42     11.99 o 
   1   4   3     2872.05     3190.59     58.48 o 
   2   4   3      611.00      615.13     25.85 o 
   3   4   3      218.01      238.29     23.09 o 
   4   4   3      569.36      624.95     29.75 o 
   5   4   3        1.96       20.34     16.62 o 
   6   4   3      226.35      300.18     36.15 o 
   7   4   3      585.89      725.53     58.64 o 
   8   4   3       43.37        1.23     31.85 o 
   9   4   3       85.13       58.67     55.49 o 
 -11   5   3      161.71      141.35     53.92 o 
 -10   5   3       29.45        0.88     26.56 o 
  -9   5   3      307.76      331.64     28.25 o 
  -8   5   3      235.23      229.04     23.13 o 
  -7   5   3     1031.02     1114.40     45.38 o 
  -6   5   3      312.13      270.99     23.78 o 
  -5   5   3      474.94      415.07     17.29 o 
  -4   5   3       34.12       26.95      6.36 o 
  -3   5   3     2790.73     2720.68     22.62 o 
  -2   5   3     2767.05     2719.18     15.90 o 
  -1   5   3     8798.98     8928.94     50.66 o 
   0   5   3       59.69       49.36     22.12 o 
   1   5   3      345.45      296.60     25.37 o 
   2   5   3      594.97      727.13     44.96 o 
   3   5   3       29.55       35.34     36.23 o 
   4   5   3       58.48       64.69     20.67 o 
   5   5   3     1171.40     1138.96     44.19 o 
   6   5   3       41.55       47.79     27.64 o 
   7   5   3        1.96       15.41     28.53 o 
   8   5   3      102.20      117.77     36.86 o 
   9   5   3       11.85        0.38     50.02 o 
 -10   6   3      314.53      282.20     61.06 o 
  -9   6   3       38.04       16.15     21.01 o 
  -8   6   3       18.24        7.31     19.44 o 
  -7   6   3      262.06      219.05     29.39 o 
  -6   6   3      516.79      479.94     33.98 o 
  -5   6   3      850.85      799.85     23.95 o 
  -4   6   3     1052.08      960.72     33.20 o 
  -3   6   3       87.88       59.25     10.28 o 
  -2   6   3     4786.89     5021.66     32.69 o 
  -1   6   3     3625.58     3483.70     36.03 o 
   0   6   3    11810.97    11549.77     88.91 o 
   1   6   3       63.98       63.58     14.28 o 
   2   6   3      152.96      123.03     31.75 o 
   3   6   3      269.14      212.89     24.48 o 
   4   6   3       34.61       63.00     35.44 o 
   5   6   3      759.04      893.99     77.65 o 
   6   6   3      849.53      938.02     45.70 o 
   7   6   3      136.15       87.62     24.39 o 
   8   6   3        9.68       16.74     32.56 o 
 -10   7   3        5.02       10.72     46.27 o 
  -9   7   3      328.04      401.15     30.90 o 
  -8   7   3       18.27        0.91     23.86 o 
  -7   7   3      279.72      258.45     24.40 o 
  -6   7   3      105.57      104.34     20.85 o 
  -5   7   3       29.17        5.48     19.37 o 
  -4   7   3       10.94        4.10     11.07 o 
  -3   7   3     2360.76     2367.91     35.72 o 
  -2   7   3        0.77        6.25      7.08 o 
  -1   7   3     1964.81     1983.34     27.64 o 
   0   7   3     1589.47     1428.26     41.04 o 
   1   7   3     1991.22     1983.68     44.31 o 
   2   7   3      407.29      429.25     21.74 o 
   3   7   3       31.36       22.97     25.68 o 
   4   7   3        9.22       18.03     39.77 o 
   5   7   3       61.30       71.38     26.65 o 
   6   7   3      768.62      932.54     48.77 o 
   7   7   3      244.38      208.38     48.68 o 
   8   7   3      126.23       51.70     49.45 o 
 -10   8   3       64.11       88.63     34.72 o 
  -9   8   3       20.45        5.36     19.71 o 
  -8   8   3        4.31       14.80     19.38 o 
  -7   8   3       62.46       95.33     24.97 o 
  -6   8   3     1992.64     1926.29     53.78 o 
  -5   8   3      663.35      659.94     23.93 o 
  -4   8   3     1642.48     1717.55     37.97 o 
  -3   8   3      482.73      468.58     10.89 o 
  -2   8   3     2373.00     2202.18     27.62 o 
  -1   8   3     1751.80     1852.02     29.69 o 
   0   8   3        5.24        0.05     17.63 o 
   1   8   3      740.15      714.68     27.88 o 
   2   8   3       42.30       38.93     18.17 o 
   3   8   3      221.86      184.19     29.28 o 
   4   8   3      303.64      283.81     34.72 o 
   5   8   3      186.16      177.04     28.33 o 
   6   8   3       23.67       31.26     28.98 o 
   7   8   3       99.96      199.75     46.28 o 
   8   8   3      119.49      152.00     61.20 o 
 -10   9   3      115.95      137.57     62.53 o 
  -9   9   3       61.73       32.14     20.36 o 
  -8   9   3       59.87       39.08     22.85 o 
  -7   9   3       50.12       59.64     20.82 o 
  -6   9   3      148.80      159.23     28.01 o 
  -5   9   3     1965.97     1958.98     49.71 o 
  -4   9   3      906.97      811.80     29.12 o 
  -3   9   3     2586.82     2574.44     36.34 o 
  -2   9   3      341.34      321.37     18.33 o 
  -1   9   3     3114.06     3085.85     49.49 o 
   0   9   3     1445.68     1587.25     40.29 o 
   1   9   3      167.87      147.14     22.31 o 
   2   9   3      555.13      544.48     25.73 o 
   3   9   3       21.65       29.75     23.29 o 
   4   9   3        0.85        0.34     27.12 o 
   5   9   3      847.02      849.84     47.29 o 
   6   9   3       32.94       46.81     30.05 o 
   7   9   3      105.76      125.65     35.67 o 
 -10  10   3       19.07        0.31     44.45 o 
  -9  10   3       84.59       63.76     22.07 o 
  -8  10   3        2.40        4.08     22.12 o 
  -7  10   3      540.94      538.88     36.38 o 
  -6  10   3       79.73       88.78     24.17 o 
  -5  10   3      157.69      178.17     21.15 o 
  -4  10   3       79.65       91.42     16.62 o 
  -3  10   3       11.44        9.76     12.42 o 
  -2  10   3      243.30      204.02     16.94 o 
  -1  10   3       58.60       33.95     15.32 o 
   0  10   3     1769.90     1914.75     58.43 o 
   1  10   3      280.07      301.15     33.48 o 
   2  10   3        6.96        0.89     18.71 o 
   3  10   3       90.55       84.39     29.74 o 
   4  10   3       65.08       58.28     27.85 o 
   5  10   3        0.06        2.54     24.66 o 
   6  10   3      366.52      535.60     44.30 o 
   7  10   3       76.00       87.74     35.21 o 
  -9  11   3        7.19        0.92     27.37 o 
  -8  11   3        0.96        0.25     23.34 o 
  -7  11   3       12.60        9.90     20.75 o 
  -6  11   3     1385.12     1345.14     49.23 o 
  -5  11   3      272.18      281.09     26.04 o 
  -4  11   3      461.75      436.25     28.63 o 
  -3  11   3       41.11       14.59     12.49 o 
  -2  11   3        6.68        8.78     15.29 o 
  -1  11   3        0.32        0.03     15.79 o 
   0  11   3      318.93      357.40     28.80 o 
   1  11   3      320.34      403.49     32.80 o 
   2  11   3       98.24       78.74     36.64 o 
   3  11   3       24.70       47.74     31.38 o 
   4  11   3      113.64      188.14     72.69 o 
   5  11   3      198.93      269.43     35.46 o 
   6  11   3        1.22        0.47     31.89 o 
  -8  12   3       33.00       31.80     23.59 o 
  -7  12   3       20.47        3.02     23.27 o 
  -6  12   3      101.52       82.28     23.34 o 
  -5  12   3     1353.14     1398.73     48.97 o 
  -4  12   3        3.13       18.89     18.10 o 
  -3  12   3      784.02      808.98     34.67 o 
  -2  12   3        3.55       21.01     22.54 o 
  -1  12   3      851.59      829.67     41.51 o 
   0  12   3      723.50      687.55     30.76 o 
   1  12   3      676.83      737.11     35.82 o 
   2  12   3       58.73       41.51     40.66 o 
   3  12   3       12.99        7.79     26.05 o 
   4  12   3       23.27       28.14     27.23 o 
   5  12   3      103.47      144.49     37.52 o 
  -7  13   3       43.21       34.31     26.40 o 
  -6  13   3      152.71      188.44     26.14 o 
  -5  13   3      137.99      188.37     36.86 o 
  -4  13   3     1400.52     1418.08     45.79 o 
  -3  13   3        9.97       13.36     17.90 o 
  -2  13   3      810.18      911.34     47.31 o 
  -1  13   3       53.88       48.14     30.36 o 
   0  13   3      328.10      279.18     26.59 o 
   1  13   3      408.88      401.76     37.95 o 
   2  13   3      153.17       64.80     37.01 o 
   3  13   3       31.19       75.20     30.17 o 
   4  13   3      236.36      265.87     72.98 o 
   5  13   3       85.16       78.77     50.96 o 
  -7  14   3      147.82      150.14     27.62 o 
  -6  14   3      374.29      352.49     39.89 o 
  -5  14   3       60.04       86.37     32.42 o 
  -4  14   3        0.53        0.32     19.49 o 
  -3  14   3      478.86      438.81     35.07 o 
  -2  14   3       56.86       35.18     22.75 o 
  -1  14   3      198.90      148.13     27.63 o 
   0  14   3      121.04       84.20     19.58 o 
   1  14   3      112.13       77.70     23.94 o 
   2  14   3       34.15       36.51     35.70 o 
   3  14   3       33.05       72.51     51.52 o 
   4  14   3       18.17       44.78     46.16 o 
  -6  15   3      255.01      296.11     44.19 o 
  -5  15   3      656.83      826.04     52.18 o 
  -4  15   3       22.22        0.92     24.06 o 
  -3  15   3        2.06       24.71     30.71 o 
  -2  15   3      144.05       98.75     26.60 o 
  -1  15   3        0.33        0.98     26.16 o 
   0  15   3      178.72      147.22     28.56 o 
   1  15   3      260.55      301.93     36.37 o 
   2  15   3        2.10        0.09     26.44 o 
   3  15   3        7.69        0.04     43.51 o 
  -6  16   3       33.88       47.31     50.37 o 
  -5  16   3      225.24      322.48     67.23 o 
  -4  16   3      235.40      395.43     75.68 o 
  -3  16   3        2.76       39.76     45.64 o 
  -2  16   3       16.24        3.66     27.24 o 
  -1  16   3       15.30       26.18     22.66 o 
   0  16   3       51.40       50.97     24.77 o 
   1  16   3      262.70      263.31     44.66 o 
  -3  17   3       11.49       41.86     34.39 o 
  -2  17   3       87.22      125.79     37.78 o 
  -1  17   3        1.48        0.73     48.53 o 
  -3  18   3       64.87       69.64     47.16 o 
   2 -20   4      148.29      132.74     59.34 o 
   3 -20   4      223.14      143.10     45.03 o 
   4 -20   4        0.67        0.05     49.15 o 
   0 -19   4      216.48      194.42     63.64 o 
   1 -19   4       43.23       20.50     32.49 o 
   2 -19   4       15.63       41.74     23.87 o 
   3 -19   4      278.58      241.68     33.63 o 
   4 -19   4       95.74       86.33     29.34 o 
  -1 -18   4       22.37       26.34     35.87 o 
   0 -18   4       27.39       24.85     30.44 o 
   1 -18   4      180.44      119.06     31.73 o 
   2 -18   4       14.73       37.60     20.21 o 
   3 -18   4        2.12        3.04     20.54 o 
   4 -18   4      374.14      358.77     38.44 o 
   5 -18   4       67.55       74.31     43.22 o 
   6 -18   4        0.66        2.11     39.48 o 
  -3 -17   4       29.58        6.64     41.27 o 
  -2 -17   4      399.19      376.50     54.04 o 
  -1 -17   4       97.25      117.34     57.12 o 
   0 -17   4      176.95      149.80     24.65 o 
   1 -17   4       88.06       80.99     19.56 o 
   2 -17   4      492.45      478.76     39.35 o 
   3 -17   4        0.03        0.50     19.48 o 
   4 -17   4       49.81       46.30     25.53 o 
   5 -17   4       98.07       88.35     28.52 o 
   6 -17   4        9.69       24.28     22.21 o 
   7 -17   4        5.13        0.00     46.66 o 
  -4 -16   4       12.41       92.11     51.70 o 
  -3 -16   4       23.89        3.65     30.80 o 
  -2 -16   4        0.13       31.79     27.70 o 
  -1 -16   4      666.01      758.99     55.06 o 
   0 -16   4       57.66       66.47     23.50 o 
   1 -16   4      589.28      607.37     49.83 o 
   2 -16   4        0.14       33.92     20.27 o 
   3 -16   4      632.94      668.83     35.34 o 
   4 -16   4       67.39       75.60     20.42 o 
   5 -16   4      307.03      312.41     23.14 o 
   6 -16   4       27.21        0.54     21.33 o 
   7 -16   4       47.46       13.50     25.13 o 
  -5 -15   4       27.69        3.26     37.63 o 
  -4 -15   4       61.96       73.10     47.17 o 
  -3 -15   4      546.11      601.70     50.28 o 
  -2 -15   4        2.20       39.62     30.41 o 
  -1 -15   4        9.23        0.97     25.75 o 
   0 -15   4      379.15      391.27     24.64 o 
   1 -15   4      127.80       95.14     22.66 o 
   2 -15   4      702.34      867.89     36.30 o 
   3 -15   4      230.87      145.48     24.47 o 
   4 -15   4      667.87      746.25     30.57 o 
   5 -15   4        1.73        0.63     16.15 o 
   6 -15   4      221.14      187.65     27.28 o 
   7 -15   4       10.62       24.70     21.03 o 
   8 -15   4      131.99       43.39     42.25 o 
  -6 -14   4       43.95       12.29     38.26 o 
  -5 -14   4        0.75        0.18     24.84 o 
  -4 -14   4      183.77      163.37     35.89 o 
  -3 -14   4       90.17       82.26     30.54 o 
  -2 -14   4     2189.22     2301.17     84.12 o 
  -1 -14   4       67.88       23.72     16.30 o 
   0 -14   4       40.02       64.85     17.43 o 
   1 -14   4        5.20        2.16     21.00 o 
   2 -14   4       90.64       80.83     15.61 o 
   3 -14   4       46.56       63.63     15.26 o 
   4 -14   4      816.02      798.04     32.62 o 
   5 -14   4      256.10      180.50     19.86 o 
   6 -14   4       21.28       16.10     36.40 o 
   7 -14   4      110.81       98.40     21.87 o 
   8 -14   4       26.61       37.23     27.61 o 
  -7 -13   4       74.58       31.32     42.66 o 
  -6 -13   4       20.55       15.00     27.64 o 
  -5 -13   4       44.55       25.53     23.92 o 
  -4 -13   4      170.92      163.22     29.55 o 
  -3 -13   4      632.83      721.74     59.77 o 
  -2 -13   4      518.86      576.23     45.20 o 
  -1 -13   4     1998.85     1956.14     38.12 o 
   0 -13   4        1.87       10.23     12.91 o 
   1 -13   4      475.84      506.00     22.60 o 
   2 -13   4       10.70       23.85     12.95 o 
   3 -13   4       70.80       47.42     13.44 o 
   4 -13   4      144.58      146.38     17.93 o 
   5 -13   4      912.49      867.95     31.19 o 
   6 -13   4       44.65       13.94     22.05 o 
   7 -13   4      104.17      103.35     19.78 o 
   8 -13   4      103.23      130.43     21.00 o 
   9 -13   4      144.39      154.39     51.46 o 
  -7 -12   4       98.72      111.00     45.68 o 
  -6 -12   4       37.20       37.41     23.50 o 
  -5 -12   4        5.27       22.66     30.13 o 
  -4 -12   4       21.64       14.74     38.71 o 
  -3 -12   4      154.77      148.36     29.91 o 
  -2 -12   4        1.81        6.13     32.17 o 
  -1 -12   4     2396.58     2444.29     44.49 o 
   0 -12   4      841.37      806.12     21.56 o 
   1 -12   4      641.85      636.46     22.54 o 
   2 -12   4     1014.11     1038.54     28.99 o 
   3 -12   4       49.32       48.92     16.75 o 
   4 -12   4      253.49      250.49     18.66 o 
   5 -12   4      418.68      451.40     21.34 o 
   6 -12   4     1730.55     1799.96     40.38 o 
   7 -12   4      143.19      130.37     19.40 o 
   8 -12   4      127.92      112.18     21.41 o 
   9 -12   4       96.49      119.84     24.05 o 
  -7 -11   4      119.56      163.13     40.95 o 
  -6 -11   4      633.94      576.85     41.99 o 
  -5 -11   4       56.12      105.55     23.16 o 
  -4 -11   4      390.47      418.45     39.92 o 
  -3 -11   4     1077.06     1117.86     51.44 o 
  -2 -11   4     1008.47      946.57     26.61 o 
  -1 -11   4        3.21        1.75     16.17 o 
   0 -11   4     2554.00     2501.07     37.57 o 
   1 -11   4      607.03      618.16     19.23 o 
   2 -11   4       56.22       76.18     11.25 o 
   3 -11   4       42.02       53.56     12.33 o 
   4 -11   4      127.37      126.44     15.41 o 
   5 -11   4       15.87        4.30     12.95 o 
   6 -11   4       74.04       51.46     19.55 o 
   7 -11   4     1144.67     1277.28     49.65 o 
   8 -11   4      102.07      124.07     21.54 o 
   9 -11   4      104.23       77.45     21.63 o 
  10 -11   4      116.49       41.29     45.15 o 
  -7 -10   4        1.34        9.16     31.55 o 
  -6 -10   4      104.87       99.60     24.87 o 
  -5 -10   4       72.39        2.62     36.78 o 
  -4 -10   4      606.20      582.16     43.97 o 
  -3 -10   4      537.46      495.43     38.89 o 
  -2 -10   4     4397.49     4247.23     65.65 o 
  -1 -10   4     3093.56     3261.22     42.37 o 
   0 -10   4      591.45      518.17     16.45 o 
   1 -10   4       92.47      133.81      9.18 o 
   2 -10   4      106.40       77.11      7.90 o 
   3 -10   4       53.47       48.31      9.12 o 
   4 -10   4      518.16      502.24     23.04 o 
   5 -10   4      764.79      746.26     27.55 o 
   6 -10   4      454.54      472.12     32.37 o 
   7 -10   4       21.20       28.48     17.71 o 
   8 -10   4      654.32      745.43     33.56 o 
   9 -10   4        1.44       10.42     20.97 o 
  10 -10   4       46.57       51.91     36.30 o 
  -8  -9   4       24.35        1.90     34.46 o 
  -7  -9   4      356.26      436.11     82.24 o 
  -6  -9   4        9.24        0.09     19.70 o 
  -5  -9   4      143.38       85.27     21.89 o 
  -4  -9   4      957.43     1053.25     44.08 o 
  -3  -9   4     1255.58     1165.12     52.94 o 
  -2  -9   4      392.29      336.17     15.84 o 
  -1  -9   4     5033.98     4747.97     53.06 o 
   0  -9   4     1602.08     1644.12     25.77 o 
   1  -9   4      485.12      542.12     17.87 o 
   2  -9   4      340.16      305.53     16.50 o 
   3  -9   4      146.10      137.61     10.71 o 
   4  -9   4      324.75      285.01     27.81 o 
   5  -9   4     3605.24     3519.59     52.79 o 
   6  -9   4     1073.62     1082.87     37.14 o 
   7  -9   4      350.29      319.36     25.00 o 
   8  -9   4        1.47        1.46     16.28 o 
   9  -9   4      112.82      164.80     21.92 o 
  10  -9   4        4.14        1.53     25.79 o 
  -8  -8   4       27.73        0.05     31.87 o 
  -7  -8   4      725.88      927.77     92.76 o 
  -6  -8   4      433.51      460.82     32.13 o 
  -5  -8   4       78.50      104.45     25.51 o 
  -4  -8   4       90.28       76.57     19.42 o 
  -3  -8   4     1842.78     1924.66     54.09 o 
  -2  -8   4       27.73       10.90     10.65 o 
  -1  -8   4       11.49       13.44      8.88 o 
   0  -8   4     6256.02     5926.93     38.26 o 
   1  -8   4      517.41      447.89      9.39 o 
   2  -8   4      628.29      575.20     16.60 o 
   3  -8   4      988.90     1069.37     18.87 o 
   4  -8   4        8.69        8.23     10.10 o 
   5  -8   4       25.51       29.70      7.85 o 
   6  -8   4     2365.58     2474.14     52.61 o 
   7  -8   4      276.18      319.28     25.74 o 
   8  -8   4      321.07      348.95     28.27 o 
   9  -8   4       10.39       69.48     22.01 o 
  10  -8   4      187.03      177.68     29.88 o 
  -8  -7   4        4.55       30.75     31.38 o 
  -7  -7   4       17.27       54.01     32.41 o 
  -6  -7   4     1650.74     1757.14     55.73 o 
  -5  -7   4      444.25      413.08     28.62 o 
  -4  -7   4     1885.95     1606.81     58.32 o 
  -3  -7   4      286.56      240.83     33.88 o 
  -2  -7   4     1376.82     1200.39     26.08 o 
  -1  -7   4      786.27      729.01     21.97 o 
   0  -7   4      398.51      337.81     23.52 o 
   1  -7   4      286.10      288.58     12.63 o 
   2  -7   4     1890.63     2257.55     17.07 o 
   3  -7   4      156.56      112.53     13.19 o 
   4  -7   4     5380.18     5357.88     38.03 o 
   5  -7   4        2.46        1.70      9.34 o 
   6  -7   4       28.04       21.34     11.69 o 
   7  -7   4      258.36      353.25     32.84 o 
   8  -7   4        0.64       14.71     17.30 o 
   9  -7   4      224.52      165.86     22.46 o 
  10  -7   4        4.51        1.40     29.11 o 
  -9  -6   4       12.50       61.20     34.88 o 
  -8  -6   4       56.53       36.06     62.14 o 
  -7  -6   4       13.58       18.08     29.87 o 
  -6  -6   4        0.44        0.23     15.82 o 
  -5  -6   4     2594.89     2508.27     43.59 o 
  -4  -6   4      111.21      154.37     11.61 o 
  -3  -6   4     9631.95     9214.77     91.34 o 
  -2  -6   4     1139.98      990.96     17.34 o 
  -1  -6   4     6444.86     6057.42     54.16 o 
   0  -6   4      143.10      201.67      8.65 o 
   1  -6   4     2209.06     2525.47     21.55 o 
   2  -6   4      157.34      157.04      7.30 o 
   3  -6   4     1543.90     1546.89     16.16 o 
   4  -6   4       34.54       11.42      8.05 o 
   5  -6   4     7008.42     6979.90     54.23 o 
   6  -6   4        6.98        1.15     10.82 o 
   7  -6   4       56.21       37.83     15.34 o 
   8  -6   4       92.30       67.28     19.37 o 
   9  -6   4        8.43       54.81     21.87 o 
  10  -6   4        7.74       18.13     31.17 o 
  -9  -5   4        2.90       20.15     45.83 o 
  -8  -5   4       30.49       28.22     60.96 o 
  -7  -5   4      604.12      657.88     48.51 o 
  -6  -5   4      160.47      166.79     16.57 o 
  -5  -5   4       52.72       69.67      9.28 o 
  -4  -5   4     1769.14     1743.07     31.56 o 
  -3  -5   4      216.90      267.16     14.28 o 
  -2  -5   4     8346.74     7469.60    202.61 o 
  -1  -5   4      918.79      895.13      9.69 o 
   0  -5   4    11328.21    13159.64     71.97 o 
   1  -5   4     1183.21     1281.64      6.93 o 
   2  -5   4      812.69      982.89      7.16 o 
   3  -5   4       43.21       80.30      7.41 o 
   4  -5   4      111.94       80.17     12.26 o 
   5  -5   4      194.67      138.60     10.37 o 
   6  -5   4     4178.17     4129.02     43.20 o 
   7  -5   4       34.85       17.54     17.66 o 
   8  -5   4      226.60      243.64     22.88 o 
   9  -5   4        6.84        1.52     21.82 o 
  10  -5   4       13.47       47.47     32.88 o 
  -9  -4   4        0.13        1.75     63.28 o 
  -8  -4   4       43.46       24.53     29.02 o 
  -7  -4   4       49.53       55.51     18.44 o 
  -6  -4   4     1586.69     1674.56     32.41 o 
  -5  -4   4      252.52      267.88     19.48 o 
  -4  -4   4      983.29      866.64     19.93 o 
  -3  -4   4      540.40      587.33      8.57 o 
  -2  -4   4     3432.47     3765.92     67.47 o 
  -1  -4   4     1133.13     1034.67     12.95 o 
   0  -4   4    11916.75    11757.51    116.18 o 
   1  -4   4       17.51       13.10      4.77 o 
   2  -4   4       25.06        7.47     10.21 o 
   3  -4   4        2.61        0.97     13.27 o 
   4  -4   4      885.94      917.37     18.90 o 
   5  -4   4     2197.34     2090.77     30.38 o 
   6  -4   4       47.69       30.13      9.57 o 
   7  -4   4     1466.14     1567.25     32.19 o 
   8  -4   4       35.08       30.33     13.06 o 
   9  -4   4       24.12       10.99     23.19 o 
  10  -4   4        1.32        5.10     44.60 o 
  -9  -3   4        6.37        0.17     31.49 o 
  -8  -3   4      105.02       82.06     33.59 o 
  -7  -3   4       57.47       73.04     16.44 o 
  -6  -3   4      358.17      368.73     18.91 o 
  -5  -3   4     1730.19     1570.54     42.77 o 
  -4  -3   4      805.62      860.45     11.95 o 
  -3  -3   4     2330.28     2146.85     23.27 o 
  -2  -3   4       29.47       11.97      4.62 o 
  -1  -3   4     5320.32     6233.78     26.01 o 
   0  -3   4     1539.73     1971.48     31.54 o 
   1  -3   4      262.83      257.61      7.41 o 
   2  -3   4     7008.37     6931.53     51.17 o 
   3  -3   4     1999.31     1685.65     17.90 o 
   4  -3   4      200.68      141.70     10.06 o 
   5  -3   4     4485.27     4551.48     41.32 o 
   6  -3   4      273.78      263.40     14.07 o 
   7  -3   4       54.62       65.48     12.70 o 
   8  -3   4      213.16      195.61     17.65 o 
   9  -3   4       30.71       16.19     18.20 o 
  10  -3   4        7.76        1.08     26.17 o 
 -10  -2   4        3.39       19.12     44.18 o 
  -9  -2   4       68.74       60.54     31.63 o 
  -8  -2   4      262.48      296.08     29.62 o 
  -7  -2   4      258.50      301.25     19.17 o 
  -6  -2   4      116.32      117.62     14.09 o 
  -5  -2   4     1384.42     1430.46     20.98 o 
  -4  -2   4     1717.07     1569.46     20.86 o 
  -3  -2   4       46.44       29.59      7.52 o 
  -2  -2   4     3919.71     4224.56     28.45 o 
  -1  -2   4     2643.06     2713.94     17.83 o 
   0  -2   4       11.68        6.39      7.38 o 
   1  -2   4     8130.42     8722.01     35.12 o 
   2  -2   4    10763.84    11844.96     34.92 o 
   3  -2   4     4944.03     4583.37     38.96 o 
   4  -2   4     2281.65     2105.24     31.14 o 
   5  -2   4     1422.77     1454.64     24.18 o 
   6  -2   4     2908.41     2856.62     36.33 o 
   7  -2   4      358.17      375.93     19.95 o 
   8  -2   4       86.29       68.64     21.65 o 
   9  -2   4       19.06       14.93     17.74 o 
  10  -2   4        0.82        0.30     26.62 o 
 -10  -1   4       37.52       90.65     68.23 o 
  -9  -1   4      124.89       80.83     31.32 o 
  -8  -1   4      230.86      257.68     21.63 o 
  -7  -1   4     1000.27     1025.38     36.70 o 
  -6  -1   4     1196.55     1237.69     26.19 o 
  -5  -1   4      910.96      880.75     30.90 o 
  -4  -1   4       80.28       93.16      5.72 o 
  -3  -1   4     2394.91     2546.01     45.86 o 
  -2  -1   4    13844.98    15260.00     44.41 o 
  -1  -1   4     2696.94     2496.12      7.85 o 
   0  -1   4     1106.70     1517.45     16.18 o 
   1  -1   4     1996.52     1763.87      7.79 o 
   2  -1   4       29.85       14.21      8.24 o 
   3  -1   4     1545.49     1518.23     28.20 o 
   4  -1   4     2056.94     1924.21     29.71 o 
   5  -1   4       27.81       22.41     12.23 o 
   6  -1   4     1325.39     1497.47     28.98 o 
   7  -1   4      892.68      901.43     29.66 o 
   8  -1   4      172.00      136.14     36.16 o 
   9  -1   4        0.78       48.50     33.52 o 
  10  -1   4        0.41       16.79     27.34 o 
 -10   0   4        5.70        0.26     56.85 o 
  -9   0   4       37.45       14.04     26.77 o 
  -8   0   4      303.36      252.17     26.26 o 
  -7   0   4      351.28      359.26     20.17 o 
  -6   0   4     6453.10     6382.89     75.61 o 
  -5   0   4     3770.99     3612.92     53.09 o 
  -4   0   4     1225.22     1124.61     21.76 o 
  -3   0   4     5269.72     4765.98     49.53 o 
  -2   0   4      151.52      196.08     12.33 o 
  -1   0   4      262.36      335.08     12.38 o 
   0   0   4     2640.23     2450.93     29.83 o 
   1   0   4     5947.62     6695.40     39.03 o 
   2   0   4     2310.67     2139.21     52.75 o 
   3   0   4      121.99      112.37     14.85 o 
   4   0   4      208.16      144.68     15.60 o 
   5   0   4      110.31      124.90     15.19 o 
   6   0   4       39.73       30.99     11.22 o 
   7   0   4      165.19      195.27     21.21 o 
   8   0   4        5.84        0.25     22.90 o 
   9   0   4        8.87       23.59     23.77 o 
  10   0   4        8.90        7.94     25.89 o 
 -10   1   4        6.66        0.01     27.07 o 
  -9   1   4       64.10       47.71     21.10 o 
  -8   1   4      298.38      297.93     30.31 o 
  -7   1   4      214.63      182.40     24.46 o 
  -6   1   4       59.30       68.33     19.72 o 
  -5   1   4     6524.13     6191.18     76.08 o 
  -4   1   4     1967.81     1850.66     30.19 o 
  -3   1   4      624.49      447.17     14.70 o 
  -2   1   4     1519.13     1625.42     10.97 o 
  -1   1   4      378.55      488.61      8.74 o 
   0   1   4        2.70        4.59      9.16 o 
   1   1   4     7028.33     7370.22    119.18 o 
   2   1   4     3583.89     3468.47     47.26 o 
   3   1   4     2460.23     2119.03     55.69 o 
   4   1   4       89.20       65.56     11.40 o 
   5   1   4      745.84      736.41     25.98 o 
   6   1   4      624.84      616.61     24.72 o 
   7   1   4        0.96        2.34     20.04 o 
   8   1   4       62.05      101.33     22.57 o 
   9   1   4        2.69        0.05     29.58 o 
  10   1   4        0.06       15.54     46.39 o 
 -10   2   4       10.68        1.48     27.13 o 
  -9   2   4       65.05       85.97     20.72 o 
  -8   2   4       25.03       15.90     16.29 o 
  -7   2   4     1705.90     1618.70     56.85 o 
  -6   2   4        0.40        3.44     18.59 o 
  -5   2   4      638.91      627.61     25.81 o 
  -4   2   4     2455.43     2134.62     29.50 o 
  -3   2   4       26.51        8.16      8.13 o 
  -2   2   4      346.44      304.85      8.34 o 
  -1   2   4     1120.36     1338.48     16.00 o 
   0   2   4     1198.12      995.92     11.98 o 
   1   2   4      177.56      159.31     20.37 o 
   2   2   4     8017.19     7505.34     80.14 o 
   3   2   4      352.04      389.38     20.40 o 
   4   2   4      860.94      770.96     24.29 o 
   5   2   4        0.25        0.10     16.84 o 
   6   2   4      658.20      709.61     26.15 o 
   7   2   4      252.91      165.84     28.17 o 
   8   2   4       66.70       99.65     27.51 o 
   9   2   4        2.08        5.71     24.52 o 
 -10   3   4      268.59      278.86     29.33 o 
  -9   3   4       62.12       54.92     21.33 o 
  -8   3   4      365.03      417.89     21.29 o 
  -7   3   4        0.39        1.82     14.91 o 
  -6   3   4     3901.61     3954.06     57.05 o 
  -5   3   4      660.73      640.30     21.76 o 
  -4   3   4        0.90        4.90     10.16 o 
  -3   3   4      302.72      455.21     10.89 o 
  -2   3   4      515.65      575.00      9.99 o 
  -1   3   4      132.56      122.61      9.18 o 
   0   3   4     2541.54     2379.95     27.74 o 
   1   3   4      109.77       80.92     20.55 o 
   2   3   4      466.44      503.12     20.84 o 
   3   3   4     3444.45     3393.52     70.15 o 
   4   3   4      678.74      652.48     58.47 o 
   5   3   4      872.58      834.28     28.18 o 
   6   3   4       26.05        6.67     24.05 o 
   7   3   4      198.43      167.10     35.06 o 
   8   3   4        4.54        2.27     27.94 o 
   9   3   4       32.33       16.86     33.12 o 
 -10   4   4        0.78        0.74     26.68 o 
  -9   4   4      449.16      374.60     46.46 o 
  -8   4   4        2.21        0.00     19.82 o 
  -7   4   4      529.86      466.01     25.16 o 
  -6   4   4      603.59      620.54     23.88 o 
  -5   4   4     6067.34     6054.99     64.57 o 
  -4   4   4      193.52      160.42     12.66 o 
  -3   4   4      115.21      101.23     10.01 o 
  -2   4   4     1397.26     1424.11     20.72 o 
  -1   4   4      914.84      936.96     11.84 o 
   0   4   4       58.34       31.27      9.96 o 
   1   4   4     8884.62     8322.58    127.69 o 
   2   4   4       23.64       35.76     17.82 o 
   3   4   4      294.81      304.71     28.94 o 
   4   4   4      369.47      322.09     27.69 o 
   5   4   4      935.85      962.63     33.39 o 
   6   4   4       56.07       24.41     25.20 o 
   7   4   4      170.30      167.10     33.16 o 
   8   4   4        0.38        0.68     32.96 o 
   9   4   4        4.37        0.21     51.33 o 
 -10   5   4       33.34       53.56     26.33 o 
  -9   5   4       43.68       60.03     20.09 o 
  -8   5   4      122.94      115.30     26.92 o 
  -7   5   4      227.46      308.51     30.13 o 
  -6   5   4      179.60      195.68     18.50 o 
  -5   5   4      381.29      422.10     16.35 o 
  -4   5   4     2343.58     2314.02     24.54 o 
  -3   5   4        0.27        3.59      7.49 o 
  -2   5   4      428.78      313.26     10.32 o 
  -1   5   4       42.28       22.57      8.81 o 
   0   5   4      154.67      139.37     25.75 o 
   1   5   4      588.28      428.14     18.43 o 
   2   5   4     8695.89     8658.66    109.82 o 
   3   5   4       68.25       89.45     40.95 o 
   4   5   4     1535.43     1529.58     91.55 o 
   5   5   4      128.48      142.98     30.34 o 
   6   5   4      460.84      432.32     42.54 o 
   7   5   4      159.10      142.97     36.90 o 
   8   5   4      128.48      202.42     61.01 o 
 -10   6   4      273.24      224.64     53.08 o 
  -9   6   4      256.95      248.94     28.22 o 
  -8   6   4      467.58      458.40     37.20 o 
  -7   6   4       37.53       42.82     22.84 o 
  -6   6   4     1627.99     1613.02     47.18 o 
  -5   6   4      830.56      800.38     24.60 o 
  -4   6   4     1269.86     1238.75     26.33 o 
  -3   6   4      203.82      150.30      8.95 o 
  -2   6   4      262.97      272.09     11.25 o 
  -1   6   4       84.26       88.89     14.57 o 
   0   6   4      643.40      735.89     26.64 o 
   1   6   4       93.16       93.32     15.01 o 
   2   6   4      983.12      963.37     66.98 o 
   3   6   4      989.70     1024.16     48.64 o 
   4   6   4        4.46        0.66     25.12 o 
   5   6   4       43.91       89.48     29.24 o 
   6   6   4       69.22       66.32     32.74 o 
   7   6   4       15.87       17.94     30.17 o 
   8   6   4        0.34        3.73     33.08 o 
  -9   7   4      967.97      860.27     40.02 o 
  -8   7   4      223.23      305.13     28.32 o 
  -7   7   4      295.78      286.00     26.91 o 
  -6   7   4      117.85      112.76     21.39 o 
  -5   7   4      865.40      870.56     35.05 o 
  -4   7   4     1112.85     1157.38     28.74 o 
  -3   7   4      295.89      310.27     11.17 o 
  -2   7   4     3416.49     3247.70     35.19 o 
  -1   7   4     1552.66     1424.62     26.71 o 
   0   7   4     2403.00     2547.40     38.49 o 
   1   7   4     5409.11     5506.26     74.32 o 
   2   7   4       44.48       59.41     22.58 o 
   3   7   4       20.98       46.94     25.69 o 
   4   7   4       17.86       43.35     32.73 o 
   5   7   4        1.93        6.45     22.62 o 
   6   7   4       31.68       91.07     22.61 o 
   7   7   4       53.53        1.58     26.82 o 
   8   7   4        6.60        0.02     32.49 o 
 -10   8   4       49.37       75.25     34.80 o 
  -9   8   4       81.01       59.83     20.75 o 
  -8   8   4      518.15      498.36     36.13 o 
  -7   8   4      227.91      204.06     25.10 o 
  -6   8   4      135.19      156.96     23.85 o 
  -5   8   4      382.27      386.02     26.14 o 
  -4   8   4      267.38      221.10     19.93 o 
  -3   8   4      747.52      733.42     19.68 o 
  -2   8   4        2.50        3.69      9.34 o 
  -1   8   4     1156.67     1199.33     25.44 o 
   0   8   4      135.35      130.51     14.82 o 
   1   8   4     3419.22     3533.78     54.23 o 
   2   8   4     1295.13     1267.92     48.14 o 
   3   8   4      484.64      460.57     32.20 o 
   4   8   4       41.49        3.48     35.94 o 
   5   8   4        0.42       37.31     22.63 o 
   6   8   4       13.13       11.61     28.18 o 
   7   8   4       72.92       61.33     27.75 o 
 -10   9   4       87.62      168.42     58.75 o 
  -9   9   4      287.66      302.67     32.74 o 
  -8   9   4       18.94        3.59     22.08 o 
  -7   9   4      235.56      290.96     29.00 o 
  -6   9   4       13.62       17.51     19.28 o 
  -5   9   4       86.87       56.33     19.56 o 
  -4   9   4     1730.07     1677.45     39.27 o 
  -3   9   4       25.33       34.90     13.48 o 
  -2   9   4       28.06       22.88     10.72 o 
  -1   9   4      146.31      138.80     16.28 o 
   0   9   4       10.18       23.89     13.99 o 
   1   9   4      105.76      139.43     18.60 o 
   2   9   4     1723.94     1674.38     56.90 o 
   3   9   4      423.17      417.34     44.94 o 
   4   9   4      130.51       69.14     27.32 o 
   5   9   4       21.69        0.29     21.46 o 
   6   9   4       58.99       53.36     30.67 o 
   7   9   4        0.41        0.07     32.20 o 
  -9  10   4      211.06      228.55     45.25 o 
  -8  10   4      134.33      167.97     26.36 o 
  -7  10   4        2.22        6.09     24.67 o 
  -6  10   4      153.63      171.22     30.21 o 
  -5  10   4        2.47        0.22     28.19 o 
  -4  10   4      588.38      594.62     21.66 o 
  -3  10   4      467.15      444.69     25.47 o 
  -2  10   4      226.16      242.59     20.77 o 
  -1  10   4        1.30        1.13     12.84 o 
   0  10   4     1307.07     1225.62     34.21 o 
   1  10   4      261.14      262.22     26.95 o 
   2  10   4       12.01        0.00     21.92 o 
   3  10   4      175.54      189.04     30.11 o 
   4  10   4       20.52       44.20     41.39 o 
   5  10   4        0.58        1.71     23.25 o 
   6  10   4        6.98       11.28     25.55 o 
  -8  11   4       58.52       36.07     23.78 o 
  -7  11   4       61.78       72.80     22.53 o 
  -6  11   4       45.10       32.42     28.41 o 
  -5  11   4      325.61      318.62     28.51 o 
  -4  11   4       10.03        0.50     16.35 o 
  -3  11   4     1284.83     1239.34     37.15 o 
  -2  11   4        1.46        4.11     17.41 o 
  -1  11   4     1766.76     1752.04     46.61 o 
   0  11   4        4.85        9.33     16.86 o 
   1  11   4     1223.28     1237.35     54.79 o 
   2  11   4      518.19      500.15     41.04 o 
   3  11   4        2.77        0.56     26.47 o 
   4  11   4        0.14        2.54     26.77 o 
   5  11   4      110.73      122.98     38.96 o 
  -8  12   4        1.95        0.12     29.10 o 
  -7  12   4        0.05        0.02     22.83 o 
  -6  12   4        3.73       20.50     20.92 o 
  -5  12   4      438.81      476.80     56.00 o 
  -4  12   4      135.48      132.76     20.32 o 
  -3  12   4      101.53       59.25     18.44 o 
  -2  12   4     1343.16     1430.58     51.11 o 
  -1  12   4        0.40        1.92     22.02 o 
   0  12   4     1185.76     1283.04     37.55 o 
   1  12   4        0.69        1.89     19.86 o 
   2  12   4      944.83     1075.97     60.42 o 
   3  12   4      231.80      286.54     40.13 o 
   4  12   4        5.40        0.16     47.28 o 
   5  12   4        5.08        1.64     31.06 o 
  -7  13   4       36.40        0.35     35.29 o 
  -6  13   4       15.20       35.46     23.04 o 
  -5  13   4      252.97      262.55     35.97 o 
  -4  13   4     1062.22     1165.36     44.18 o 
  -3  13   4       14.87       23.64     24.31 o 
  -2  13   4      170.72      230.11     38.53 o 
  -1  13   4      171.30      183.06     27.13 o 
   0  13   4       43.25       37.78     21.27 o 
   1  13   4        0.73        0.03     18.36 o 
   2  13   4      331.54      322.49     33.58 o 
   3  13   4      387.00      363.04     45.47 o 
   4  13   4        0.40       28.68     32.70 o 
  -7  14   4        1.33        5.15     48.04 o 
  -6  14   4        4.33       14.44     47.89 o 
  -5  14   4        0.15       38.98     26.66 o 
  -4  14   4      264.71      292.63     33.56 o 
  -3  14   4     1221.98     1373.80     69.31 o 
  -2  14   4       10.01       11.86     23.70 o 
  -1  14   4      750.61      743.29     45.69 o 
   0  14   4        6.40        1.05     20.31 o 
   1  14   4      188.70      169.83     29.82 o 
   2  14   4      106.12      136.75     25.26 o 
   3  14   4      227.08      134.38     38.05 o 
   4  14   4       10.39       34.17     50.41 o 
  -6  15   4        7.42       29.77     47.36 o 
  -5  15   4       26.91       20.94     29.81 o 
  -4  15   4       65.64       66.77     27.20 o 
  -3  15   4      133.74      120.16     33.59 o 
  -2  15   4      410.97      293.06     36.41 o 
  -1  15   4      115.37      127.25     30.43 o 
   0  15   4      268.27      216.95     33.45 o 
   1  15   4       19.63        7.63     24.77 o 
   2  15   4      202.93      228.73     58.75 o 
   3  15   4       80.52       61.55     52.15 o 
  -5  16   4       65.59       64.88     48.54 o 
  -4  16   4      101.78      266.37     76.36 o 
  -3  16   4        5.04        2.43     31.19 o 
  -2  16   4       41.75       17.83     27.61 o 
  -1  16   4      173.23      104.75     37.69 o 
   0  16   4        2.58        0.06     31.71 o 
   1  16   4        0.71       14.67     40.03 o 
  -3  17   4      120.24      150.17     53.46 o 
  -2  17   4       46.75       60.03     43.29 o 
   1 -20   5        9.71       42.92     50.56 o 
   2 -20   5       41.48       24.51     46.37 o 
   3 -20   5        0.07       39.29     32.25 o 
   4 -20   5       78.47      121.31     47.10 o 
  -1 -19   5       14.11       58.52     48.67 o 
   0 -19   5      390.33      422.14     47.55 o 
   1 -19   5        0.13        4.38     31.72 o 
   2 -19   5        3.12        0.09     22.60 o 
   3 -19   5      244.23      248.13     33.34 o 
   4 -19   5       10.48       21.77     29.53 o 
  -2 -18   5       39.91        1.16     41.72 o 
  -1 -18   5       50.32       11.30     31.17 o 
   0 -18   5      161.95      147.43     37.42 o 
   1 -18   5      248.24      181.91     30.51 o 
   2 -18   5      182.57      152.38     23.21 o 
   3 -18   5       33.49       33.11     22.64 o 
   4 -18   5      588.42      646.29     43.79 o 
   5 -18   5       84.95       30.86     23.33 o 
  -3 -17   5       31.32      155.01     52.54 o 
  -2 -17   5       13.23       17.80     29.81 o 
  -1 -17   5      215.00      154.38     51.87 o 
   0 -17   5       12.23       43.90     38.89 o 
   1 -17   5      272.43      274.61     24.45 o 
   2 -17   5      373.79      372.22     32.01 o 
   3 -17   5      727.82      789.17     43.63 o 
   4 -17   5       72.00       85.28     25.62 o 
   5 -17   5      449.45      365.13     40.79 o 
   6 -17   5      128.17      119.18     42.39 o 
   7 -17   5        1.44       32.04     46.17 o 
  -4 -16   5       20.45       60.53     25.53 o 
  -3 -16   5        4.21        2.39     27.33 o 
  -2 -16   5       52.27       50.36     27.56 o 
  -1 -16   5      289.57      279.38     43.45 o 
   0 -16   5      202.91      101.47     32.55 o 
   1 -16   5       84.84       45.89     19.15 o 
   2 -16   5      363.35      311.81     27.24 o 
   3 -16   5     1122.15     1174.05     41.35 o 
   4 -16   5      141.03      167.38     22.48 o 
   5 -16   5        2.26        0.80     16.45 o 
   6 -16   5      322.51      289.87     30.25 o 
   7 -16   5       16.75        1.31     58.59 o 
  -5 -15   5       63.34       37.91     27.88 o 
  -4 -15   5       42.15       39.80     32.03 o 
  -3 -15   5        0.07        0.01     20.65 o 
  -2 -15   5        0.25        1.50     23.15 o 
  -1 -15   5       93.72      160.08     22.08 o 
   0 -15   5      889.08      903.71     35.71 o 
   1 -15   5      242.55      222.09     24.15 o 
   2 -15   5     1038.02     1035.98     38.35 o 
   3 -15   5      133.82      123.52     17.35 o 
   4 -15   5      848.15      885.39     33.21 o 
   5 -15   5       37.71       62.88     21.10 o 
   6 -15   5       98.57       64.69     23.08 o 
   7 -15   5      269.22      251.37     34.25 o 
   8 -15   5        0.32        0.05     59.12 o 
  -6 -14   5       72.77       35.47     38.84 o 
  -5 -14   5      574.81      566.55     45.35 o 
  -4 -14   5       95.82       92.00     35.47 o 
  -3 -14   5       65.22       48.62     27.70 o 
  -2 -14   5      129.15      109.17     23.54 o 
  -1 -14   5       29.58       20.00     16.78 o 
   0 -14   5      441.61      458.06     34.16 o 
   1 -14   5      674.09      743.50     30.34 o 
   2 -14   5        1.34        0.05     13.62 o 
   3 -14   5     1098.39     1205.81     39.25 o 
   4 -14   5      196.39      180.10     20.51 o 
   5 -14   5     1195.13     1168.30     35.57 o 
   6 -14   5        7.60        5.75     15.18 o 
   7 -14   5       46.46       52.16     19.29 o 
   8 -14   5       17.59        1.55     20.27 o 
  -6 -13   5        3.95        0.01     22.76 o 
  -5 -13   5      113.22       86.89     37.34 o 
  -4 -13   5      177.45      226.05     33.90 o 
  -3 -13   5       30.33       27.98     25.63 o 
  -2 -13   5        9.68       26.06     17.79 o 
  -1 -13   5      400.35      390.38     19.14 o 
   0 -13   5      140.60      113.01     16.94 o 
   1 -13   5      265.87      282.99     13.89 o 
   2 -13   5     1135.09     1349.46     32.07 o 
   3 -13   5       42.40       30.37     13.78 o 
   4 -13   5      373.35      386.40     25.12 o 
   5 -13   5      464.40      431.07     23.44 o 
   6 -13   5      341.70      346.58     31.86 o 
   7 -13   5        2.29        1.91     16.58 o 
   8 -13   5      169.84      107.73     25.80 o 
   9 -13   5        3.07        0.10     32.06 o 
  -7 -12   5       63.97      101.48     52.72 o 
  -6 -12   5      222.73      304.87     34.96 o 
  -5 -12   5       23.66        0.50     23.06 o 
  -4 -12   5       16.99       29.94     26.28 o 
  -3 -12   5        0.02        1.63     23.18 o 
  -2 -12   5      286.39      272.31     33.76 o 
  -1 -12   5      709.11      802.99     22.12 o 
   0 -12   5     1721.03     1896.15     30.41 o 
   1 -12   5      159.23      172.41     12.99 o 
   2 -12   5      470.62      428.82     18.42 o 
   3 -12   5      605.68      616.39     27.41 o 
   4 -12   5      201.20      196.30     17.22 o 
   5 -12   5        1.62        0.41     15.21 o 
   6 -12   5      901.71      835.78     29.61 o 
   7 -12   5       19.26       17.34     20.31 o 
   8 -12   5       10.11       21.00     22.46 o 
   9 -12   5      165.59      191.07     26.35 o 
  -7 -11   5       29.70       59.75     40.85 o 
  -6 -11   5      445.81      569.00     40.05 o 
  -5 -11   5      484.57      497.13     57.39 o 
  -4 -11   5       32.34        2.52     22.41 o 
  -3 -11   5      223.23      158.69     45.95 o 
  -2 -11   5      274.59      302.34     14.31 o 
  -1 -11   5      454.17      422.35     22.95 o 
   0 -11   5     3269.28     3687.27     44.62 o 
   1 -11   5     5910.92     5959.53     55.04 o 
   2 -11   5      686.76      633.32     17.61 o 
   3 -11   5      817.33      769.25     22.01 o 
   4 -11   5       35.62       42.98     16.43 o 
   5 -11   5      361.33      386.19     21.55 o 
   6 -11   5      136.21       83.84     17.47 o 
   7 -11   5      616.68      588.67     33.81 o 
   8 -11   5       21.81       24.16     19.65 o 
   9 -11   5       37.51        0.79     22.02 o 
  10 -11   5      152.50      184.90     57.73 o 
  -8 -10   5      126.69       77.47     44.47 o 
  -7 -10   5        0.01        2.20     33.91 o 
  -6 -10   5       33.71       55.36     22.35 o 
  -5 -10   5      408.04      466.76     35.70 o 
  -4 -10   5      328.66      332.85     29.49 o 
  -3 -10   5        3.36        0.67     19.85 o 
  -2 -10   5      392.76      441.79     27.03 o 
  -1 -10   5        5.92        2.04     10.09 o 
   0 -10   5     1772.30     1744.80     26.32 o 
   1 -10   5     2951.44     2847.90     33.91 o 
   2 -10   5     7366.50     7468.94     57.32 o 
   3 -10   5      116.36      108.19     11.31 o 
   4 -10   5      368.64      327.63     17.32 o 
   5 -10   5       20.90       14.94     12.64 o 
   6 -10   5      136.19      134.05     19.06 o 
   7 -10   5       61.31       34.04     15.65 o 
   8 -10   5      400.37      359.39     26.28 o 
   9 -10   5       97.54       54.42     21.91 o 
  10 -10   5       74.80       43.32     28.75 o 
  -8  -9   5       24.43       43.34     32.37 o 
  -7  -9   5      206.20      184.57     56.46 o 
  -6  -9   5       11.57       36.61     25.79 o 
  -5  -9   5        4.02        5.44     25.64 o 
  -4  -9   5       29.12       61.49     18.41 o 
  -3  -9   5     1506.71     1274.98     80.22 o 
  -2  -9   5        8.99        1.65      8.92 o 
  -1  -9   5     1381.13     1192.64     21.62 o 
   0  -9   5      424.76      412.83     10.68 o 
   1  -9   5      242.21      231.08     14.16 o 
   2  -9   5     1387.40     1367.24     22.46 o 
   3  -9   5      832.78      847.88     17.78 o 
   4  -9   5      226.27      220.35     15.50 o 
   5  -9   5        1.78        0.08     18.25 o 
   6  -9   5       47.62       73.24     15.96 o 
   7  -9   5       31.61       18.07     16.91 o 
   8  -9   5       47.08       30.15     16.14 o 
   9  -9   5      170.11      314.27     43.19 o 
  10  -9   5       73.37       67.11     30.54 o 
  -8  -8   5      182.72      256.24     43.89 o 
  -7  -8   5        1.48        0.85     29.54 o 
  -6  -8   5      399.31      440.42     38.74 o 
  -5  -8   5      490.79      501.55     32.54 o 
  -4  -8   5      332.22      247.64     28.59 o 
  -3  -8   5      177.72      163.35     14.20 o 
  -2  -8   5     2513.44     2273.44     29.04 o 
  -1  -8   5      504.21      486.65     17.61 o 
   0  -8   5     4040.44     3929.97     45.72 o 
   1  -8   5     3772.62     3858.74     45.01 o 
   2  -8   5      182.05      229.75      7.22 o 
   3  -8   5       23.03       15.93      8.43 o 
   4  -8   5       69.23       50.33     10.31 o 
   5  -8   5      195.84      205.50     12.52 o 
   6  -8   5      442.33      400.36     20.94 o 
   7  -8   5      273.15      248.19     31.35 o 
   8  -8   5       59.32       80.30     21.15 o 
   9  -8   5      100.70      139.49     24.55 o 
  10  -8   5      160.13      154.92     44.09 o 
  -9  -7   5       96.17      122.57     53.93 o 
  -8  -7   5       81.67      145.55     37.55 o 
  -7  -7   5      130.16      185.34     37.03 o 
  -6  -7   5      253.65      280.44     26.55 o 
  -5  -7   5      740.46      742.10     35.55 o 
  -4  -7   5       80.64       73.47      7.08 o 
  -3  -7   5     2521.01     2364.45     51.92 o 
  -2  -7   5       55.62       33.32     14.15 o 
  -1  -7   5     3640.81     3443.83     36.62 o 
   0  -7   5       98.97      137.82      9.56 o 
   1  -7   5    12035.55    12336.11    115.60 o 
   2  -7   5     4343.73     4579.95     41.26 o 
   3  -7   5     1905.16     1816.86     25.26 o 
   4  -7   5      622.32      588.18     16.30 o 
   5  -7   5       67.60       88.90      9.08 o 
   6  -7   5       13.89        2.92     10.39 o 
   7  -7   5      209.96      199.00     27.20 o 
   8  -7   5       15.03       35.74     21.31 o 
   9  -7   5      264.06      234.10     25.71 o 
  10  -7   5       20.97       61.87     31.43 o 
  -9  -6   5      177.97      196.02     41.44 o 
  -8  -6   5        1.61       16.14     29.25 o 
  -7  -6   5       14.36        3.22     53.36 o 
  -6  -6   5       79.14       87.37     18.74 o 
  -5  -6   5      770.58      735.12     22.62 o 
  -4  -6   5       49.27       45.19     13.16 o 
  -3  -6   5     1163.13     1204.47     36.39 o 
  -2  -6   5     1812.72     1651.59     34.03 o 
  -1  -6   5      833.85      732.79     15.61 o 
   0  -6   5       60.41       33.57      8.57 o 
   1  -6   5      783.99      970.00      9.12 o 
   2  -6   5     2685.41     2435.08     28.48 o 
   3  -6   5        0.17        2.09      7.94 o 
   4  -6   5     3548.38     3583.54     40.31 o 
   5  -6   5      883.68      922.01     20.92 o 
   6  -6   5      162.03      164.56     14.35 o 
   7  -6   5      172.10      175.55     17.07 o 
   8  -6   5      816.30      836.11     35.37 o 
   9  -6   5       31.48       65.13     19.89 o 
  10  -6   5      294.42      261.20     70.39 o 
  -9  -5   5        1.15       51.15     37.02 o 
  -8  -5   5      455.40      545.74     49.67 o 
  -7  -5   5       74.31       69.26     27.38 o 
  -6  -5   5      174.30      185.54     16.37 o 
  -5  -5   5     1275.21     1222.48     25.69 o 
  -4  -5   5     6029.50     5639.70     79.48 o 
  -3  -5   5       34.25       27.45      9.11 o 
  -2  -5   5     7204.25     7174.91     91.23 o 
  -1  -5   5        6.61        0.19      8.99 o 
   0  -5   5     1436.49     1295.64     16.74 o 
   1  -5   5      358.59      352.60      8.04 o 
   2  -5   5      229.99      372.22      6.50 o 
   3  -5   5      849.23      856.95     25.13 o 
   4  -5   5       36.32       59.72      8.38 o 
   5  -5   5      193.44      205.65     16.20 o 
   6  -5   5      744.35      682.69     22.64 o 
   7  -5   5       18.15        5.42     11.17 o 
   8  -5   5       23.30       28.15     16.61 o 
   9  -5   5      237.03      159.94     33.48 o 
  10  -5   5       48.70      131.31     58.63 o 
  -9  -4   5      468.30      596.35     55.51 o 
  -8  -4   5        8.11        4.12     27.13 o 
  -7  -4   5      173.97      157.75     23.41 o 
  -6  -4   5      377.57      374.59     29.38 o 
  -5  -4   5      335.57      358.90     15.95 o 
  -4  -4   5     3759.66     3564.66     42.48 o 
  -3  -4   5    11007.38    10436.46    143.13 o 
  -2  -4   5      102.93      127.47      4.32 o 
  -1  -4   5     2946.98     2913.13     24.99 o 
   0  -4   5     5363.57     6027.45     44.30 o 
   1  -4   5     2574.93     2471.90     22.41 o 
   2  -4   5     3492.27     3397.02     30.76 o 
   3  -4   5      133.87      103.94     11.89 o 
   4  -4   5      112.86      146.54     12.49 o 
   5  -4   5      389.19      364.22     13.15 o 
   6  -4   5      915.00      865.73     22.76 o 
   7  -4   5     1375.55     1425.84     29.75 o 
   8  -4   5       14.55        0.60     18.27 o 
   9  -4   5       65.48       87.47     31.15 o 
  10  -4   5       42.80      148.81     54.13 o 
  -9  -3   5        5.62       28.08     31.05 o 
  -8  -3   5        4.04        0.26     29.03 o 
  -7  -3   5      103.34      109.14     22.66 o 
  -6  -3   5      156.21      157.26     17.60 o 
  -5  -3   5     2055.98     2078.11     31.73 o 
  -4  -3   5        0.58        0.64      4.80 o 
  -3  -3   5      205.79      237.34      8.54 o 
  -2  -3   5     7575.63     7666.62     78.16 o 
  -1  -3   5       18.83      113.84     15.54 o 
   0  -3   5       46.00       12.76      7.85 o 
   1  -3   5     1569.08     1790.51     25.17 o 
   2  -3   5      751.59      561.27     10.51 o 
   3  -3   5     4282.54     4327.31     31.70 o 
   4  -3   5      189.89      125.54      7.79 o 
   5  -3   5       87.56       98.63     11.87 o 
   6  -3   5      368.37      461.97     16.55 o 
   7  -3   5      321.89      352.07     15.49 o 
   8  -3   5      872.35      943.59     27.95 o 
   9  -3   5       49.21       72.79     20.81 o 
  10  -3   5       72.90        0.02     30.54 o 
  -9  -2   5      126.28      190.93    109.65 o 
  -8  -2   5        1.03        1.41     21.54 o 
  -7  -2   5        4.80       17.32     14.93 o 
  -6  -2   5      365.13      344.45     14.29 o 
  -5  -2   5     2748.66     2796.52     31.13 o 
  -4  -2   5     6111.99     5768.49     43.21 o 
  -3  -2   5     3336.75     3182.63     24.09 o 
  -2  -2   5     5043.45     5193.91     54.10 o 
  -1  -2   5    10670.29    12019.07     56.40 o 
   0  -2   5      780.86      693.21     14.99 o 
   1  -2   5      123.28      194.84      9.74 o 
   2  -2   5       24.04       72.71      6.30 o 
   3  -2   5      216.92      113.22     15.04 o 
   4  -2   5      560.76      476.46     15.47 o 
   5  -2   5      283.21      259.94     15.65 o 
   6  -2   5       23.59       19.44     15.41 o 
   7  -2   5      191.94      177.02     14.34 o 
   8  -2   5      358.30      383.33     26.45 o 
   9  -2   5      294.28      373.86     27.43 o 
  10  -2   5       12.58       13.05     30.78 o 
 -10  -1   5       79.38      144.85     60.53 o 
  -9  -1   5      373.63      280.21     66.52 o 
  -8  -1   5       79.68      117.50     23.37 o 
  -7  -1   5      212.92      210.18     19.26 o 
  -6  -1   5        5.91        9.92     15.16 o 
  -5  -1   5        9.47       23.86      8.48 o 
  -4  -1   5     7526.88     7010.00     63.15 o 
  -3  -1   5    15352.70    16076.12     78.54 o 
  -2  -1   5     4413.95     4497.07     44.63 o 
  -1  -1   5      932.34      770.24      7.57 o 
   0  -1   5     3769.36     4226.45     97.94 o 
   1  -1   5     4483.98     5096.40     56.62 o 
   2  -1   5       84.84       56.55      7.21 o 
   3  -1   5     2932.34     2951.66     42.19 o 
   4  -1   5       45.02       35.36     10.74 o 
   5  -1   5        8.96        8.85     11.76 o 
   6  -1   5      578.47      557.06     24.45 o 
   7  -1   5      326.75      325.79     19.52 o 
   8  -1   5       36.82       41.56     22.30 o 
   9  -1   5       15.14       10.86     21.25 o 
  10  -1   5      142.84      105.69     31.16 o 
 -10   0   5       11.80        0.23     54.07 o 
  -9   0   5       39.13        6.92     44.00 o 
  -8   0   5      307.40      286.72     27.47 o 
  -7   0   5      100.67       91.89     22.71 o 
  -6   0   5      635.21      591.32     31.42 o 
  -5   0   5       18.44       21.27     15.12 o 
  -4   0   5      433.62      431.84     20.63 o 
  -3   0   5     4469.57     4127.68     47.41 o 
  -2   0   5     6866.27     6414.83     62.51 o 
  -1   0   5     9260.16     9230.21    137.73 o 
   0   0   5     2885.68     3374.99     49.56 o 
   1   0   5     6838.52     7437.80     53.53 o 
   2   0   5     2317.68     2225.38     25.31 o 
   3   0   5      103.41       73.41     10.18 o 
   4   0   5      280.89      269.39     14.19 o 
   5   0   5     1579.85     1591.63     35.09 o 
   6   0   5      124.52      115.27     14.90 o 
   7   0   5      870.65     1013.72     35.16 o 
   8   0   5      152.56      191.41     26.93 o 
   9   0   5        5.22        0.30     21.78 o 
  10   0   5        0.52       14.82     26.31 o 
 -10   1   5      255.86      285.50     39.56 o 
  -9   1   5       40.04        1.17     20.58 o 
  -8   1   5       23.29       36.10     27.10 o 
  -7   1   5      199.89      166.02     25.04 o 
  -6   1   5      354.26      366.51     21.31 o 
  -5   1   5     2580.53     2416.67     43.23 o 
  -4   1   5     2996.06     2848.54     37.95 o 
  -3   1   5      349.79      303.41     15.84 o 
  -2   1   5      157.83      122.65      7.76 o 
  -1   1   5     2021.35     2298.09     27.28 o 
   0   1   5     7990.45     8978.18    128.04 o 
   1   1   5      192.86      247.29     14.92 o 
   2   1   5     1112.99     1073.84     17.79 o 
   3   1   5       66.39       88.38     14.79 o 
   4   1   5      797.19      756.43     24.57 o 
   5   1   5      451.58      408.96     21.45 o 
   6   1   5      644.15      671.27     30.20 o 
   7   1   5        2.43        0.18     22.48 o 
   8   1   5      225.70      259.20     32.24 o 
   9   1   5       88.47      103.41     36.32 o 
 -10   2   5      105.90       41.22     37.84 o 
  -9   2   5      575.28      603.58     47.20 o 
  -8   2   5       74.16       63.94     16.33 o 
  -7   2   5      318.93      326.87     21.98 o 
  -6   2   5     1582.21     1505.20     33.32 o 
  -5   2   5        4.21        4.25     12.71 o 
  -4   2   5     9053.11     8372.18     65.73 o 
  -3   2   5     2144.08     2143.85     31.97 o 
  -2   2   5     4799.38     5216.03     34.24 o 
  -1   2   5      707.37      721.72     28.46 o 
   0   2   5        6.27        0.14     10.56 o 
   1   2   5     1062.65     1055.46     39.98 o 
   2   2   5     6625.91     6267.26     66.01 o 
   3   2   5      265.54      224.98     20.21 o 
   4   2   5      538.73      560.04     27.22 o 
   5   2   5      239.54      240.69     18.28 o 
   6   2   5      748.95      726.34     27.97 o 
   7   2   5       33.39       58.75     22.30 o 
   8   2   5        1.96        0.14     23.70 o 
   9   2   5       15.06       17.51     36.16 o 
 -10   3   5        3.25        2.56     24.26 o 
  -9   3   5       39.09       67.71     27.71 o 
  -8   3   5       14.15       14.62     20.49 o 
  -7   3   5        4.17        0.02     14.10 o 
  -6   3   5      355.44      337.59     19.50 o 
  -5   3   5      401.19      354.63     18.75 o 
  -4   3   5      178.88      194.49      9.29 o 
  -3   3   5    15385.16    16108.37     70.24 o 
  -2   3   5     1214.74     1196.08     21.28 o 
  -1   3   5     5617.54     5655.24     37.82 o 
   0   3   5      132.82      102.17      9.94 o 
   1   3   5        0.60        1.76     11.04 o 
   2   3   5     3170.56     2916.30     52.06 o 
   3   3   5     4117.34     3778.99     76.62 o 
   4   3   5       64.57       53.54     25.83 o 
   5   3   5     2639.25     2867.60     53.32 o 
   6   3   5       32.73       30.33     20.09 o 
   7   3   5      534.46      556.09     80.87 o 
   8   3   5        0.18        2.67     27.93 o 
 -10   4   5        1.37       12.72     24.25 o 
  -9   4   5      311.87      263.36     41.63 o 
  -8   4   5        8.94       17.36     23.51 o 
  -7   4   5      802.88      757.84     32.37 o 
  -6   4   5       41.59       45.05     14.89 o 
  -5   4   5     1659.77     1695.36     31.68 o 
  -4   4   5      136.88      134.78      7.61 o 
  -3   4   5      283.06      271.95     12.42 o 
  -2   4   5     1436.97     1401.91     25.83 o 
  -1   4   5       21.45       24.27      9.72 o 
   0   4   5     3078.36     2700.78     50.59 o 
   1   4   5        4.51       13.90     14.87 o 
   2   4   5       17.24       20.23     18.30 o 
   3   4   5     1936.85     1955.09     54.40 o 
   4   4   5      896.33      825.42     49.64 o 
   5   4   5      218.66       97.98     21.58 o 
   6   4   5      952.94     1142.24     59.24 o 
   7   4   5       15.50        3.34     26.08 o 
   8   4   5       48.25       45.90     35.27 o 
 -10   5   5       75.36       93.88     50.61 o 
  -9   5   5       72.84       86.86     21.41 o 
  -8   5   5      536.26      585.72     38.99 o 
  -7   5   5        1.28        4.21     30.29 o 
  -6   5   5     1220.66     1297.82     47.99 o 
  -5   5   5      111.28      120.94     11.76 o 
  -4   5   5     5373.83     5407.81     45.02 o 
  -3   5   5      180.01      171.74      9.96 o 
  -2   5   5      794.55      814.46     16.63 o 
  -1   5   5      366.31      412.81     16.08 o 
   0   5   5      191.45      122.55     15.36 o 
   1   5   5      306.15      285.79     26.29 o 
   2   5   5     2191.18     2160.72     63.99 o 
   3   5   5        4.82        6.58     20.35 o 
   4   5   5      172.12      156.96     27.30 o 
   5   5   5      302.69      294.46     36.76 o 
   6   5   5       91.89      113.47     29.72 o 
   7   5   5       85.37       58.40    109.05 o 
   8   5   5       61.29      119.78     29.35 o 
 -10   6   5       45.31       18.23     49.76 o 
  -9   6   5       15.75       46.14     27.72 o 
  -8   6   5       47.11      100.99     26.70 o 
  -7   6   5      293.60      274.06     27.03 o 
  -6   6   5       63.44       60.78     23.00 o 
  -5   6   5      627.62      574.66     29.85 o 
  -4   6   5     1432.60     1498.79     25.29 o 
  -3   6   5     7333.96     7337.33     52.51 o 
  -2   6   5      922.62      864.35     18.74 o 
  -1   6   5      123.05      142.16     12.45 o 
   0   6   5      132.65       98.98     18.49 o 
   1   6   5      308.21      327.57     17.14 o 
   2   6   5     3080.16     3190.34     73.44 o 
   3   6   5     1191.36     1084.59     50.50 o 
   4   6   5        0.37        0.62     23.17 o 
   5   6   5      319.64      360.06     43.51 o 
   6   6   5       40.73       44.17     52.77 o 
   7   6   5       29.39       16.95     24.68 o 
   8   6   5        2.26       46.95     43.33 o 
  -9   7   5      225.54      244.75     29.95 o 
  -8   7   5       40.07       20.45     20.80 o 
  -7   7   5       45.83       13.46     19.51 o 
  -6   7   5      288.40      308.12     28.48 o 
  -5   7   5      107.19      139.02     21.97 o 
  -4   7   5       95.15      106.58     13.59 o 
  -3   7   5     2559.30     2648.96     33.33 o 
  -2   7   5     4781.56     4909.92     39.78 o 
  -1   7   5        1.03        4.93     10.87 o 
   0   7   5       44.57       49.35     17.41 o 
   1   7   5      128.29      152.53     19.09 o 
   2   7   5      143.29      129.11     26.22 o 
   3   7   5     1388.33     1244.79     68.95 o 
   4   7   5      519.69      532.97     41.78 o 
   5   7   5      208.75      191.87     34.15 o 
   6   7   5      117.73      124.55     26.69 o 
   7   7   5       68.03      114.31     39.23 o 
   8   7   5       41.48       41.91     47.87 o 
 -10   8   5       31.29       55.59     46.72 o 
  -9   8   5      182.77      224.20     30.07 o 
  -8   8   5      690.85      722.70     40.89 o 
  -7   8   5      267.50      204.65     26.81 o 
  -6   8   5      335.15      326.64     35.16 o 
  -5   8   5     1267.79     1317.32     46.86 o 
  -4   8   5      164.99      152.05     16.94 o 
  -3   8   5      313.20      247.71     11.65 o 
  -2   8   5      472.61      537.31     16.48 o 
  -1   8   5      305.03      281.94     18.42 o 
   0   8   5      800.05      837.31     31.18 o 
   1   8   5      118.47      119.42     17.12 o 
   2   8   5       80.38       81.42     27.01 o 
   3   8   5        6.19        0.24     23.04 o 
   4   8   5      494.37      623.72     45.99 o 
   5   8   5      157.50      153.38     28.71 o 
   6   8   5       17.53       86.28     34.37 o 
   7   8   5        5.64       34.51     46.03 o 
 -10   9   5        7.18       15.06     48.64 o 
  -9   9   5       13.57       65.92     29.39 o 
  -8   9   5      374.24      376.30     40.61 o 
  -7   9   5      694.51      820.84     40.35 o 
  -6   9   5      969.05     1059.77     41.52 o 
  -5   9   5      332.11      362.29     28.00 o 
  -4   9   5     1747.61     1885.67     36.17 o 
  -3   9   5     1979.96     1983.22     42.08 o 
  -2   9   5      723.52      705.89     21.56 o 
  -1   9   5      325.13      337.68     21.97 o 
   0   9   5      462.91      472.58     23.85 o 
   1   9   5      434.02      480.57     23.41 o 
   2   9   5     1087.33     1167.91     46.34 o 
   3   9   5      666.66      633.27     51.69 o 
   4   9   5       10.64       20.63     25.83 o 
   5   9   5        1.61        0.30     22.96 o 
   6   9   5       23.42        0.61     33.40 o 
  -9  10   5        8.18       87.44     72.97 o 
  -8  10   5        0.34        1.64     23.11 o 
  -7  10   5       86.09       66.67     23.84 o 
  -6  10   5      469.38      431.02     32.92 o 
  -5  10   5      131.81      144.23     24.02 o 
  -4  10   5        4.55       16.95     12.51 o 
  -3  10   5      746.39      791.68     30.19 o 
  -2  10   5     1864.94     1910.20     48.63 o 
  -1  10   5       97.65      102.47     16.13 o 
   0  10   5        0.68        7.86     14.04 o 
   1  10   5     1313.05     1411.77     36.21 o 
   2  10   5       38.79       39.22     32.67 o 
   3  10   5     1733.83     1740.99     74.29 o 
   4  10   5      647.49      600.93     50.13 o 
   5  10   5        8.70       11.65     24.30 o 
   6  10   5       39.37       56.39     47.88 o 
  -8  11   5      234.36      302.24     33.33 o 
  -7  11   5        1.91       19.06     22.48 o 
  -6  11   5       39.39       18.86     20.91 o 
  -5  11   5      370.45      376.51     31.49 o 
  -4  11   5       31.90       10.82     18.15 o 
  -3  11   5       22.06       33.27     15.74 o 
  -2  11   5       64.39       73.30     18.31 o 
  -1  11   5        0.08        0.30     17.22 o 
   0  11   5       36.90       25.98     17.24 o 
   1  11   5       96.78       76.15     16.40 o 
   2  11   5       47.87       45.87     21.64 o 
   3  11   5       69.14      132.23     29.74 o 
   4  11   5      668.82      673.92     57.75 o 
   5  11   5       51.41       28.76     46.97 o 
  -7  12   5       95.47      124.13     32.75 o 
  -6  12   5      161.73      141.12     26.79 o 
  -5  12   5        0.28       26.10     33.26 o 
  -4  12   5      337.77      317.63     29.64 o 
  -3  12   5      206.96      200.04     27.22 o 
  -2  12   5      526.47      513.86     36.59 o 
  -1  12   5        6.17        0.36     26.42 o 
   0  12   5      690.88      589.66     28.31 o 
   1  12   5       12.02       34.40     17.27 o 
   2  12   5      318.19      330.43     37.98 o 
   3  12   5       42.74       35.36     24.82 o 
   4  12   5       81.65      127.42     30.04 o 
  -7  13   5      557.62      473.56     66.10 o 
  -6  13   5       63.18      102.60     29.42 o 
  -5  13   5      299.92      306.80     37.74 o 
  -4  13   5        1.05        1.08     29.28 o 
  -3  13   5      201.76      191.37     29.47 o 
  -2  13   5      162.25      109.56     24.35 o 
  -1  13   5      435.95      438.73     38.02 o 
   0  13   5        0.01        2.45     19.96 o 
   1  13   5      346.56      340.80     28.10 o 
   2  13   5       35.91       26.88     21.17 o 
   3  13   5      378.55      355.76     37.28 o 
   4  13   5       32.16       20.33     50.43 o 
  -6  14   5      306.78      383.90     50.43 o 
  -5  14   5        5.80       28.98     27.91 o 
  -4  14   5       28.65       46.91     27.54 o 
  -3  14   5      155.93      202.23    106.72 o 
  -2  14   5      131.56       90.93     40.73 o 
  -1  14   5       12.97        1.04     24.75 o 
   0  14   5       45.39       68.09     22.19 o 
   1  14   5        0.46        0.02     23.19 o 
   2  14   5       91.74       73.60     26.75 o 
   3  14   5      131.66       67.99     50.58 o 
  -5  15   5        0.65        0.50     55.62 o 
  -4  15   5        8.44        3.16     33.08 o 
  -3  15   5       86.47       92.83     33.10 o 
  -2  15   5      299.30      310.04     47.48 o 
  -1  15   5        4.11        3.98     22.20 o 
   0  15   5       35.01       30.76     31.31 o 
   1  15   5        3.67        0.16     51.75 o 
  -3  16   5       22.15       11.10     32.10 o 
  -2  16   5      307.44      323.00     48.07 o 
  -1  16   5      249.92      246.18     42.77 o 
   0  16   5       13.80       47.05     47.28 o 
   0 -20   6      175.16      149.56     52.82 o 
   1 -20   6        1.59       31.55     49.32 o 
   2 -20   6        8.94        3.64     31.57 o 
   3 -20   6        2.80        0.90     27.48 o 
   4 -20   6       28.50       24.29     42.44 o 
  -1 -19   6      116.49       42.84     51.69 o 
   0 -19   6      436.04      441.93     52.55 o 
   1 -19   6      214.67      263.63     34.64 o 
   2 -19   6        2.77       22.10     22.73 o 
   3 -19   6       37.89        0.55     30.64 o 
   4 -19   6        9.16        0.29     31.59 o 
   5 -19   6       16.35       29.07     44.52 o 
  -1 -18   6       23.84       13.75     55.35 o 
   0 -18   6        9.00        0.90     24.74 o 
   1 -18   6      609.00      621.86     45.53 o 
   2 -18   6       76.10      116.84     35.68 o 
   3 -18   6       37.29       26.51     20.28 o 
   4 -18   6      339.82      361.68     35.39 o 
   5 -18   6        2.52       16.38     23.01 o 
  -4 -17   6      230.59      205.57     51.84 o 
  -3 -17   6      106.22      174.37     40.89 o 
  -2 -17   6        1.00        7.44     44.20 o 
  -1 -17   6      184.53      272.65     95.78 o 
   0 -17   6       15.32       46.10     27.75 o 
   1 -17   6      121.27       95.00     21.78 o 
   2 -17   6      398.59      402.37     38.58 o 
   3 -17   6      219.54      174.07     24.96 o 
   4 -17   6        1.22        0.00     23.91 o 
   5 -17   6      346.38      367.71     34.84 o 
   6 -17   6        8.94        0.10     25.14 o 
   7 -17   6        9.91       71.18     49.42 o 
  -5 -16   6       11.07        3.33     39.82 o 
  -4 -16   6      603.80      685.13     46.55 o 
  -3 -16   6      185.50      208.87     28.52 o 
  -2 -16   6      549.73      540.72     41.16 o 
  -1 -16   6       20.41        0.04     37.68 o 
   0 -16   6      279.28      317.52     30.18 o 
   1 -16   6      108.13      145.40     20.05 o 
   2 -16   6      383.53      432.85     28.20 o 
   3 -16   6      324.92      324.63     27.09 o 
   4 -16   6      426.26      426.89     28.41 o 
   5 -16   6        5.57        1.67     16.95 o 
   6 -16   6      262.97      192.96     31.63 o 
   7 -16   6        5.74        0.45     34.57 o 
  -6 -15   6      151.79      165.24     48.74 o 
  -5 -15   6        0.40        1.27     25.59 o 
  -4 -15   6       17.20       13.32     22.34 o 
  -3 -15   6      866.48     1064.83     47.36 o 
  -2 -15   6      222.46      223.77     29.62 o 
  -1 -15   6      461.78      489.74    110.03 o 
   0 -15   6       28.08       39.14     24.10 o 
   1 -15   6      371.40      364.52     24.02 o 
   2 -15   6       21.71       67.87     18.46 o 
   3 -15   6      770.00      870.93     32.79 o 
   4 -15   6      281.91      260.53     23.14 o 
   5 -15   6      155.84      159.34     19.83 o 
   6 -15   6      160.52      148.63     22.91 o 
   7 -15   6      442.02      359.39     40.73 o 
   8 -15   6       31.16        1.11     57.61 o 
  -6 -14   6       39.19       82.23     56.91 o 
  -5 -14   6      717.51      772.16     49.11 o 
  -4 -14   6        2.38        2.62     27.44 o 
  -3 -14   6      290.65      372.15     31.98 o 
  -2 -14   6      467.96      407.87     31.89 o 
  -1 -14   6       43.83       19.24     20.46 o 
   0 -14   6       21.18       31.76     12.19 o 
   1 -14   6      177.29      160.66     17.59 o 
   2 -14   6      157.15      199.85     18.22 o 
   3 -14   6        1.90        0.44     15.68 o 
   4 -14   6      300.85      295.25     20.06 o 
   5 -14   6      270.12      264.84     20.54 o 
   6 -14   6      243.05      329.04     22.25 o 
   7 -14   6       26.98       27.53     26.09 o 
   8 -14   6      226.63      189.27     24.00 o 
  -6 -13   6      124.72      104.41     27.49 o 
  -5 -13   6      114.75      146.36     25.71 o 
  -4 -13   6     2014.68     2031.91    189.66 o 
  -3 -13   6       38.72       57.80     20.15 o 
  -2 -13   6      154.63      123.10     21.72 o 
  -1 -13   6      163.75      143.17     14.38 o 
   0 -13   6       41.04       34.36     12.84 o 
   1 -13   6        3.03        8.80     10.37 o 
   2 -13   6     1431.82     1470.77     32.64 o 
   3 -13   6      115.90       87.08     20.07 o 
   4 -13   6      307.97      273.45     20.60 o 
   5 -13   6      290.03      338.35     26.48 o 
   6 -13   6      338.71      316.27     23.90 o 
   7 -13   6       97.35      136.04     25.43 o 
   8 -13   6        2.45        0.02     21.92 o 
   9 -13   6       15.15        0.18     31.56 o 
  -7 -12   6       31.40      106.44     45.45 o 
  -6 -12   6       19.94       37.50     25.38 o 
  -5 -12   6      157.17      121.34     25.52 o 
  -4 -12   6      123.78      159.84     48.08 o 
  -3 -12   6     1697.68     1690.66     78.74 o 
  -2 -12   6      130.35      157.18     22.65 o 
  -1 -12   6      118.15      152.63     17.90 o 
   0 -12   6      328.69      372.64     23.29 o 
   1 -12   6      160.24      151.97     11.39 o 
   2 -12   6      570.54      511.30     19.26 o 
   3 -12   6     4040.89     4317.47     66.72 o 
   4 -12   6       14.36        6.95     20.49 o 
   5 -12   6     1143.29     1216.20     47.30 o 
   6 -12   6      542.32      567.87     29.38 o 
   7 -12   6      298.93      291.36     34.49 o 
   8 -12   6        5.04       56.17     26.69 o 
   9 -12   6        5.55        3.59     21.57 o 
  -7 -11   6      148.61      162.34     51.31 o 
  -6 -11   6        8.94        0.24     28.01 o 
  -5 -11   6      330.80      350.95     31.31 o 
  -4 -11   6      134.42      114.71     20.42 o 
  -3 -11   6      205.71      222.27     31.20 o 
  -2 -11   6      494.45      522.30     17.43 o 
  -1 -11   6       89.09      143.28     12.54 o 
   0 -11   6      317.01      312.69     18.04 o 
   1 -11   6     1728.68     1784.97     27.44 o 
   2 -11   6      377.25      375.64     20.64 o 
   3 -11   6      300.24      310.20     19.00 o 
   4 -11   6     1533.70     1608.55     41.32 o 
   5 -11   6      275.52      262.21     18.79 o 
   6 -11   6      493.59      515.44     34.43 o 
   7 -11   6      661.82      671.26     31.80 o 
   8 -11   6      215.53      144.68     45.93 o 
   9 -11   6       10.17        5.44     21.23 o 
  10 -11   6       59.58       65.45     47.51 o 
  -8 -10   6      209.72      158.51     55.42 o 
  -7 -10   6       75.16      129.08     37.37 o 
  -6 -10   6      431.20      387.67     33.15 o 
  -5 -10   6      428.02      434.92     28.75 o 
  -4 -10   6     3396.81     3487.12     75.15 o 
  -3 -10   6       25.28        0.01     21.15 o 
  -2 -10   6       14.11       22.65      9.23 o 
  -1 -10   6      369.37      344.71     14.89 o 
   0 -10   6     1235.61     1263.34     24.08 o 
   1 -10   6      954.57      931.67     22.01 o 
   2 -10   6     3829.54     3840.53     41.43 o 
   3 -10   6      769.66      679.47     22.54 o 
   4 -10   6        0.79        5.23      9.55 o 
   5 -10   6      537.53      589.01     25.47 o 
   6 -10   6       86.06       84.94     16.19 o 
   7 -10   6       75.55       81.36     26.18 o 
   8 -10   6      178.80      100.19     20.68 o 
   9 -10   6       13.64        0.09     23.19 o 
  10 -10   6        5.06        6.57     27.12 o 
  -8  -9   6       53.11       27.50     31.45 o 
  -7  -9   6      140.96      124.39     35.58 o 
  -6  -9   6      361.47      365.02     39.01 o 
  -5  -9   6      548.18      486.05     32.09 o 
  -4  -9   6     1507.15     1538.29     48.81 o 
  -3  -9   6     2409.44     2315.34     63.56 o 
  -2  -9   6      409.71      393.12     14.39 o 
  -1  -9   6       14.44        6.49      9.19 o 
   0  -9   6        5.44        6.81     10.00 o 
   1  -9   6      195.76      176.61     10.25 o 
   2  -9   6     5715.26     5591.90     52.42 o 
   3  -9   6     3000.62     3164.15     41.72 o 
   4  -9   6     1888.16     1713.78     26.83 o 
   5  -9   6        1.45        3.37     11.17 o 
   6  -9   6      106.77      100.98     15.05 o 
   7  -9   6       53.02       48.03     18.09 o 
   8  -9   6        6.46        0.05     17.87 o 
   9  -9   6       85.10       77.18     23.30 o 
  10  -9   6        0.69        4.14     27.09 o 
  -8  -8   6      100.22       85.28     35.49 o 
  -7  -8   6        0.43        0.02     32.53 o 
  -6  -8   6      361.90      302.41     32.62 o 
  -5  -8   6        1.00        0.37     20.80 o 
  -4  -8   6      313.60      304.60     26.76 o 
  -3  -8   6     1281.27     1182.38     54.95 o 
  -2  -8   6     1129.58     1072.65     35.67 o 
  -1  -8   6       92.25       76.85     11.96 o 
   0  -8   6      449.06      488.08     12.71 o 
   1  -8   6       46.33       33.28      8.22 o 
   2  -8   6       47.62       63.56      9.63 o 
   3  -8   6     4596.52     4342.62     48.45 o 
   4  -8   6     2251.13     2349.27     35.67 o 
   5  -8   6     1272.06     1216.06     20.18 o 
   6  -8   6       16.22       27.82     13.00 o 
   7  -8   6      403.83      364.29     28.86 o 
   8  -8   6       49.41       24.01     21.92 o 
   9  -8   6      124.41       53.49     29.14 o 
  10  -8   6       60.37       38.31     39.07 o 
  -9  -7   6      335.27      214.22     53.17 o 
  -8  -7   6       14.79       21.14     29.92 o 
  -7  -7   6      703.13      714.20     57.00 o 
  -6  -7   6        2.99        0.02     16.98 o 
  -5  -7   6     2156.35     2155.85     58.57 o 
  -4  -7   6     1550.25     1565.06     48.43 o 
  -3  -7   6     1074.00      981.31     33.55 o 
  -2  -7   6      744.69      726.78     27.61 o 
  -1  -7   6      325.39      298.41     11.67 o 
   0  -7   6      147.38      250.54      8.98 o 
   1  -7   6     2849.90     2539.29     26.32 o 
   2  -7   6       46.82       17.77      9.75 o 
   3  -7   6      751.76      673.41     28.14 o 
   4  -7   6     2941.23     2882.54     28.95 o 
   5  -7   6     1231.96     1256.68     23.69 o 
   6  -7   6      215.75      225.36     15.90 o 
   7  -7   6       45.90       75.49     18.56 o 
   8  -7   6       58.92       33.86     18.48 o 
   9  -7   6        2.61        0.23     18.99 o 
  10  -7   6       83.67      187.10     65.15 o 
  -9  -6   6        7.46        0.00     31.88 o 
  -8  -6   6      607.25      719.86     59.32 o 
  -7  -6   6      246.09      252.36     39.79 o 
  -6  -6   6      825.23      836.62     36.99 o 
  -5  -6   6       15.19       30.75     12.06 o 
  -4  -6   6     4165.84     4136.55     48.10 o 
  -3  -6   6     2448.98     2215.18     40.03 o 
  -2  -6   6      541.49      485.78     17.02 o 
  -1  -6   6      176.37      210.30      8.52 o 
   0  -6   6     1787.54     1708.51     33.85 o 
   1  -6   6      133.04      111.76      9.76 o 
   2  -6   6     5829.09     5036.65     54.91 o 
   3  -6   6     1601.66     1663.20     24.92 o 
   4  -6   6     2396.46     2520.07     31.81 o 
   5  -6   6     1495.34     1576.55     28.44 o 
   6  -6   6      446.96      402.58     16.52 o 
   7  -6   6       19.88       36.94     11.55 o 
   8  -6   6      155.49      179.88     22.10 o 
   9  -6   6        9.80        6.03     18.63 o 
  10  -6   6       50.41       35.18     46.74 o 
  -9  -5   6       43.79       33.63     31.85 o 
  -8  -5   6       24.67       54.74     31.94 o 
  -7  -5   6       88.74      112.94     28.63 o 
  -6  -5   6      180.03      230.97     33.23 o 
  -5  -5   6      424.65      363.66     16.30 o 
  -4  -5   6      170.56      178.68     16.58 o 
  -3  -5   6     1369.59     1363.83     23.49 o 
  -2  -5   6      221.50      259.78      8.63 o 
  -1  -5   6       17.74       27.04      8.68 o 
   0  -5   6        9.64        3.30      7.91 o 
   1  -5   6     1653.80     1450.02     12.21 o 
   2  -5   6      141.83       78.49      6.16 o 
   3  -5   6     9041.40     8372.22     53.63 o 
   4  -5   6     1281.25     1269.39     24.70 o 
   5  -5   6     1108.06     1090.06     18.83 o 
   6  -5   6       31.58        4.16     10.46 o 
   7  -5   6        0.06        2.53     12.34 o 
   8  -5   6       25.17       52.61     13.55 o 
   9  -5   6      373.39      344.43     93.25 o 
  10  -5   6        4.56        0.04     45.60 o 
  -9  -4   6     1000.08      994.71     71.29 o 
  -8  -4   6        8.96        0.00     28.31 o 
  -7  -4   6      322.42      401.73     83.50 o 
  -6  -4   6        2.86       17.18     12.45 o 
  -5  -4   6       71.10       59.55      9.07 o 
  -4  -4   6      724.18      679.08     12.36 o 
  -3  -4   6     4215.89     4315.29     39.15 o 
  -2  -4   6     1405.87     1466.54     43.43 o 
  -1  -4   6     1561.62     1419.85     16.46 o 
   0  -4   6       95.58       90.24      7.42 o 
   1  -4   6        3.91        0.13      5.72 o 
   2  -4   6     4342.63     4357.79     33.26 o 
   3  -4   6      189.07      211.85      8.16 o 
   4  -4   6     3202.15     2953.74     32.52 o 
   5  -4   6      529.80      476.89     15.79 o 
   6  -4   6        5.90       11.12     10.00 o 
   7  -4   6       91.48       68.11     10.99 o 
   8  -4   6       68.28       34.26     18.84 o 
   9  -4   6       40.68       66.63     43.05 o 
  10  -4   6      107.30       56.11     48.23 o 
  -9  -3   6      160.27      146.97     36.02 o 
  -8  -3   6     1209.66     1191.41     71.66 o 
  -7  -3   6        2.52        2.48     18.33 o 
  -6  -3   6      155.08      144.41     16.57 o 
  -5  -3   6       71.87       73.07      8.62 o 
  -4  -3   6      147.52      117.36      9.59 o 
  -3  -3   6     2493.82     2355.10     30.76 o 
  -2  -3   6     8171.99     8611.85     40.12 o 
  -1  -3   6      520.25      439.64     15.75 o 
   0  -3   6     3909.07     4216.70     50.85 o 
   1  -3   6     2244.34     2281.72     21.50 o 
   2  -3   6    10436.14     9845.01     51.11 o 
   3  -3   6      310.78      257.43      9.71 o 
   4  -3   6       80.79       85.24      8.79 o 
   5  -3   6      166.45      145.34     12.37 o 
   6  -3   6       11.74       11.68     10.34 o 
   7  -3   6       13.27       19.80     12.21 o 
   8  -3   6      152.83      170.73     15.55 o 
   9  -3   6       19.56        1.24     35.69 o 
  10  -3   6        9.38       29.69     77.88 o 
 -10  -2   6      224.26      286.76     55.89 o 
  -9  -2   6      127.83        2.59     46.32 o 
  -8  -2   6      136.41      125.25     24.66 o 
  -7  -2   6      607.79      616.65     28.80 o 
  -6  -2   6      837.95      869.44     23.64 o 
  -5  -2   6      986.27      944.77     18.40 o 
  -4  -2   6      301.93      331.50      8.71 o 
  -3  -2   6      144.12      120.28      7.07 o 
  -2  -2   6     9033.19     8763.31     58.68 o 
  -1  -2   6    12849.90    14943.43    128.52 o 
   0  -2   6    14126.92    14818.55     87.82 o 
   1  -2   6     9635.65     9498.25     62.67 o 
   2  -2   6     5574.17     5409.54     41.95 o 
   3  -2   6     1441.40     1497.30     27.32 o 
   4  -2   6        2.49        2.17     10.02 o 
   5  -2   6        6.98       19.16     11.41 o 
   6  -2   6        0.22        0.41     12.09 o 
   7  -2   6       38.36       49.77     13.08 o 
   8  -2   6      129.26      161.23     20.10 o 
   9  -2   6      133.71      128.60     34.72 o 
  10  -2   6       64.12      158.34     59.16 o 
 -10  -1   6      134.74      117.42     98.13 o 
  -9  -1   6      693.58     1003.65     45.61 o 
  -8  -1   6      385.03      390.87     39.24 o 
  -7  -1   6        7.79       18.15     13.89 o 
  -6  -1   6      329.30      307.46     18.99 o 
  -5  -1   6       41.36       67.63     15.50 o 
  -4  -1   6       71.64       91.37      8.77 o 
  -3  -1   6      147.79      170.38     16.16 o 
  -2  -1   6     1966.93     1818.87     31.96 o 
  -1  -1   6      469.04      663.32     17.89 o 
   0  -1   6       12.48        0.97      7.56 o 
   1  -1   6     1371.30     1327.16     50.36 o 
   2  -1   6     5425.97     6163.85     37.03 o 
   3  -1   6     3900.29     3972.60     41.23 o 
   4  -1   6     2187.68     2150.13     29.62 o 
   5  -1   6       73.35       70.18     13.14 o 
   6  -1   6       24.46       21.60     12.46 o 
   7  -1   6        1.46        1.63     11.38 o 
   8  -1   6       25.25       41.71     18.41 o 
   9  -1   6       65.10       73.72     23.65 o 
  10  -1   6      124.54       85.96     47.44 o 
 -10   0   6       90.13       86.42     50.88 o 
  -9   0   6      749.00      699.36     43.98 o 
  -8   0   6     2001.49     2044.33     50.63 o 
  -7   0   6      260.86      285.52     26.99 o 
  -6   0   6        2.00        0.21     14.49 o 
  -5   0   6       19.52       14.37     14.23 o 
  -4   0   6      139.06      175.85     14.38 o 
  -3   0   6     4743.77     4682.24     36.69 o 
  -2   0   6     5376.70     5692.02     32.41 o 
  -1   0   6      110.68       73.83      7.57 o 
   0   0   6       17.05        8.47      7.89 o 
   1   0   6     3556.80     3871.22     46.57 o 
   2   0   6     1473.72     1447.66     21.50 o 
   3   0   6       75.56      137.05     11.01 o 
   4   0   6      689.17      696.72     19.55 o 
   5   0   6       33.56       30.16     14.74 o 
   6   0   6        8.93       10.56     14.83 o 
   7   0   6      105.69       99.74     15.86 o 
   8   0   6       11.30       46.29     18.74 o 
   9   0   6       12.40        0.26     22.36 o 
 -10   1   6       89.55      115.41     32.28 o 
  -9   1   6       88.67       51.88     23.37 o 
  -8   1   6      810.49      751.27     39.95 o 
  -7   1   6      971.89      938.43     35.40 o 
  -6   1   6      359.49      354.12     21.87 o 
  -5   1   6      358.85      288.45     21.35 o 
  -4   1   6       61.59       81.59     11.94 o 
  -3   1   6      365.70      469.59     22.06 o 
  -2   1   6    10646.99    10900.61     70.36 o 
  -1   1   6     1414.69     1506.93     14.50 o 
   0   1   6     3055.63     3479.88     22.58 o 
   1   1   6     2391.48     2567.33     55.79 o 
   2   1   6     3685.15     3748.35     48.94 o 
   3   1   6     3087.82     2915.16     55.21 o 
   4   1   6       66.92       84.05     18.66 o 
   5   1   6       63.66       34.29     14.16 o 
   6   1   6      399.57      398.56     21.43 o 
   7   1   6       20.78        5.45     18.58 o 
   8   1   6      186.46      225.85     36.22 o 
   9   1   6        1.84       19.81     31.56 o 
 -10   2   6      181.98      172.46     43.91 o 
  -9   2   6       24.27       22.43     25.71 o 
  -8   2   6       25.89        0.02     17.02 o 
  -7   2   6      716.60      667.79     28.78 o 
  -6   2   6      243.78      240.40     20.34 o 
  -5   2   6     1082.28     1033.23     28.50 o 
  -4   2   6      743.05      574.83     47.80 o 
  -3   2   6       42.99       55.25      9.49 o 
  -2   2   6      200.86      186.57      8.47 o 
  -1   2   6     5401.82     5333.43     50.99 o 
   0   2   6      933.65      794.25     27.97 o 
   1   2   6     4057.99     4075.74     71.75 o 
   2   2   6      897.99      843.38     32.84 o 
   3   2   6     2266.10     2195.76     69.47 o 
   4   2   6      724.85      705.67     33.70 o 
   5   2   6      199.92      128.09     19.49 o 
   6   2   6       47.65       31.62     18.08 o 
   7   2   6      361.62      277.62     38.52 o 
   8   2   6        5.82       29.21     23.28 o 
   9   2   6      155.20      172.61     57.19 o 
 -10   3   6       50.27       12.48     29.44 o 
  -9   3   6      343.10      291.28     34.54 o 
  -8   3   6      352.24      344.98     29.76 o 
  -7   3   6      278.52      304.98     20.57 o 
  -6   3   6      742.81      709.22     26.74 o 
  -5   3   6      418.54      405.70     21.87 o 
  -4   3   6       18.48       25.09      7.57 o 
  -3   3   6    13458.98    13365.86     85.90 o 
  -2   3   6       74.85       58.32     10.35 o 
  -1   3   6       26.57       53.22      8.21 o 
   0   3   6     1238.64     1062.15     18.33 o 
   1   3   6      902.60      984.01     29.95 o 
   2   3   6      132.65      113.92     30.31 o 
   3   3   6      176.21      179.26     20.29 o 
   4   3   6     1607.91     1736.99     47.14 o 
   5   3   6        6.38       21.06     18.74 o 
   6   3   6      111.69       69.02     22.85 o 
   7   3   6       76.42       39.62     26.18 o 
   8   3   6       62.43       85.57     31.79 o 
 -10   4   6      231.15      273.86     60.38 o 
  -9   4   6       21.11        3.09     35.53 o 
  -8   4   6      749.35      795.41     43.34 o 
  -7   4   6      108.36      129.72     36.92 o 
  -6   4   6       41.12       46.40     15.56 o 
  -5   4   6      128.84      126.27     13.37 o 
  -4   4   6     1466.20     1491.59     23.49 o 
  -3   4   6     2636.07     2632.31     36.96 o 
  -2   4   6    16260.82    15732.61     71.22 o 
  -1   4   6     1435.66     1379.17     22.18 o 
   0   4   6      363.65      408.86     15.25 o 
   1   4   6      101.03      101.01     13.75 o 
   2   4   6       12.74       20.28     17.28 o 
   3   4   6      377.45      355.17     30.36 o 
   4   4   6      371.87      419.98     33.06 o 
   5   4   6      259.10      231.25     26.19 o 
   6   4   6       85.07       91.23     39.25 o 
   7   4   6        0.91        3.85     28.36 o 
   8   4   6       69.28      176.21     56.58 o 
 -10   5   6      155.05      201.87     64.52 o 
  -9   5   6      484.36      490.17     41.06 o 
  -8   5   6       23.99       46.15     28.00 o 
  -7   5   6      625.65      613.77     41.61 o 
  -6   5   6       40.88       29.37     25.63 o 
  -5   5   6        3.72        1.46     10.73 o 
  -4   5   6       50.74       49.54     13.76 o 
  -3   5   6      952.76      947.84     17.34 o 
  -2   5   6     2876.80     2847.44     34.41 o 
  -1   5   6     7720.93     7304.00     62.83 o 
   0   5   6        3.08        9.78     12.90 o 
   1   5   6     3152.62     3358.22     50.89 o 
   2   5   6     1216.96     1100.33     49.19 o 
   3   5   6       20.09        0.04     45.17 o 
   4   5   6      822.16      882.17     50.99 o 
   5   5   6      931.40      892.10     45.58 o 
   6   5   6        0.71        6.87     25.89 o 
   7   5   6       39.86       71.48     40.26 o 
   8   5   6       42.35      200.76     68.17 o 
  -9   6   6      191.04      131.71     44.52 o 
  -8   6   6       42.14       25.54     22.92 o 
  -7   6   6      502.62      514.46     32.91 o 
  -6   6   6      165.68      161.22     20.88 o 
  -5   6   6        4.30       16.37     18.77 o 
  -4   6   6      697.19      729.29     20.97 o 
  -3   6   6      822.01      798.44     21.36 o 
  -2   6   6      277.76      277.22     12.98 o 
  -1   6   6      916.09      819.09     25.31 o 
   0   6   6     1924.82     1859.79     40.87 o 
   1   6   6       49.09       54.09     14.48 o 
   2   6   6      366.87      346.30     30.11 o 
   3   6   6       19.70       30.10     25.68 o 
   4   6   6      725.71      751.69     46.74 o 
   5   6   6      633.49      610.15     71.22 o 
   6   6   6      139.57       92.68     31.35 o 
   7   6   6       18.57       64.24     46.26 o 
   8   6   6       45.38       65.77     50.01 o 
  -9   7   6       82.99       67.61     45.84 o 
  -8   7   6      197.39      150.67     25.07 o 
  -7   7   6      172.71      183.65     25.11 o 
  -6   7   6      526.86      533.94     31.34 o 
  -5   7   6      443.54      397.79     24.08 o 
  -4   7   6     1006.50     1068.94     32.93 o 
  -3   7   6     3051.33     3053.26     36.35 o 
  -2   7   6     6957.10     6991.50     55.75 o 
  -1   7   6        0.38        4.97     13.18 o 
   0   7   6      295.38      355.65     17.90 o 
   1   7   6        2.17        3.28     16.46 o 
   2   7   6      475.78      455.06     24.73 o 
   3   7   6        2.85        3.61     22.22 o 
   4   7   6      562.64      538.06     58.67 o 
   5   7   6       66.56       71.47     28.61 o 
   6   7   6       71.23       27.06     42.20 o 
   7   7   6       53.75       98.16     35.91 o 
 -10   8   6        0.17        5.88     39.82 o 
  -9   8   6      285.69      345.53     34.27 o 
  -8   8   6      166.27      111.31     25.79 o 
  -7   8   6      273.01      271.73     28.95 o 
  -6   8   6      157.02      158.64     23.93 o 
  -5   8   6      892.95      851.60     39.10 o 
  -4   8   6     1175.09     1183.55     30.98 o 
  -3   8   6     1940.02     2014.82     37.43 o 
  -2   8   6     1501.47     1657.26     30.07 o 
  -1   8   6     2526.17     2606.37     42.85 o 
   0   8   6      134.93      105.64     19.06 o 
   1   8   6      146.08      167.89     15.49 o 
   2   8   6      168.93      163.54     22.06 o 
   3   8   6        0.92       21.18     21.45 o 
   4   8   6      586.39      662.51     48.89 o 
   5   8   6      419.07      516.37     39.81 o 
   6   8   6       55.02       88.06     36.67 o 
   7   8   6       63.12      221.39     64.12 o 
  -9   9   6       36.89       32.69     60.81 o 
  -8   9   6        4.89        4.22     23.06 o 
  -7   9   6      761.41      643.32     39.85 o 
  -6   9   6        3.69        6.71     20.17 o 
  -5   9   6      148.66      209.33     24.28 o 
  -4   9   6      538.50      541.08     21.20 o 
  -3   9   6      157.75      138.43     17.06 o 
  -2   9   6      186.37      147.73     13.95 o 
  -1   9   6     1829.78     1930.19     40.84 o 
   0   9   6      437.55      525.70     22.93 o 
   1   9   6       68.65       64.39     17.09 o 
   2   9   6       87.59       54.85     18.92 o 
   3   9   6        0.12       16.06     18.39 o 
   4   9   6        7.90       10.11     26.84 o 
   5   9   6      502.27      600.07     52.77 o 
   6   9   6      135.53      106.37     40.63 o 
  -8  10   6       82.89       61.05     24.35 o 
  -7  10   6      286.88      298.12     31.43 o 
  -6  10   6      935.68      933.28     44.44 o 
  -5  10   6      291.74      286.36     25.97 o 
  -4  10   6      352.16      427.82     23.79 o 
  -3  10   6      403.17      424.82     23.54 o 
  -2  10   6      474.48      492.42     26.61 o 
  -1  10   6      150.70      151.48     17.29 o 
   0  10   6      708.37      755.73     28.86 o 
   1  10   6        0.13        2.70     14.01 o 
   2  10   6       17.49       37.66     18.46 o 
   3  10   6       57.61       78.98     31.90 o 
   4  10   6       13.96       19.82     38.91 o 
   5  10   6        0.88       11.25     26.65 o 
  -8  11   6       14.93       37.23     47.73 o 
  -7  11   6       20.47       28.93     22.05 o 
  -6  11   6      497.50      531.16     36.44 o 
  -5  11   6      225.69      165.30     26.84 o 
  -4  11   6      944.70      920.33     38.46 o 
  -3  11   6      163.54      175.56     22.14 o 
  -2  11   6      816.99      845.03     37.99 o 
  -1  11   6      509.68      441.35     37.49 o 
   0  11   6      209.32      210.12     19.39 o 
   1  11   6        3.64       14.12     16.17 o 
   2  11   6      134.80      127.12     20.96 o 
   3  11   6        1.51        0.99     24.52 o 
   4  11   6      176.72      222.69     41.38 o 
   5  11   6        8.51        1.30     50.09 o 
  -7  12   6       25.85       15.99     24.90 o 
  -6  12   6       21.66       55.72     21.87 o 
  -5  12   6      470.54      516.61     43.14 o 
  -4  12   6      247.57      272.98     40.81 o 
  -3  12   6      617.95      583.06     40.74 o 
  -2  12   6       37.21       48.75     23.48 o 
  -1  12   6      853.50      706.76     45.68 o 
   0  12   6      127.12      169.37     29.40 o 
   1  12   6       10.11        0.01     17.65 o 
   2  12   6       16.26        1.37     36.58 o 
   3  12   6       74.76       64.22     33.35 o 
   4  12   6       32.20       39.57     51.93 o 
  -6  13   6        2.01        4.64     36.06 o 
  -5  13   6       35.99       66.23     28.59 o 
  -4  13   6      134.21      101.76     30.56 o 
  -3  13   6      435.09      393.78     37.90 o 
  -2  13   6       65.08       73.97     26.65 o 
  -1  13   6      208.18      197.36     30.85 o 
   0  13   6      514.31      551.80     34.72 o 
   1  13   6        6.60        0.51     29.18 o 
   2  13   6        0.01        1.94     26.21 o 
   3  13   6       11.96        3.43     31.83 o 
  -6  14   6      618.58      746.41     83.69 o 
  -5  14   6      106.77      176.30     34.93 o 
  -4  14   6       61.56      105.06     93.11 o 
  -3  14   6       21.59        6.50     29.74 o 
  -2  14   6      265.12      326.18     35.66 o 
  -1  14   6       18.47        0.64     26.68 o 
   0  14   6      108.22      166.72     38.94 o 
   1  14   6       15.92       22.63     36.04 o 
   3  14   6       21.01       46.26     49.57 o 
  -3  15   6      123.32      114.42     34.72 o 
  -2  15   6       21.31       27.17     26.69 o 
  -1  15   6      154.69      156.40     26.52 o 
   0  15   6       92.66       79.15     33.94 o 
  -2  16   6        0.32        0.15     34.92 o 
   2 -21   7      465.73      373.96     70.53 o 
   0 -20   7       58.29       90.68     61.03 o 
   1 -20   7       72.42       35.08     46.56 o 
   2 -20   7       36.70       18.43     31.32 o 
   3 -20   7      330.74      320.66     57.09 o 
   4 -20   7        1.39        7.88     40.81 o 
   5 -20   7        1.48        0.01     49.78 o 
  -1 -19   7       40.25       39.01     49.87 o 
   0 -19   7      279.64      270.77     34.96 o 
   1 -19   7       93.25       91.76     28.82 o 
   2 -19   7       62.31       41.41     22.21 o 
   3 -19   7       54.85       73.49     29.16 o 
   4 -19   7      112.77      185.03     31.56 o 
   5 -19   7       16.52       10.35     28.68 o 
  -2 -18   7      154.11      128.39     39.42 o 
  -1 -18   7       36.76       69.67     49.10 o 
   0 -18   7       37.94       80.78     35.68 o 
   1 -18   7      483.80      509.92     40.04 o 
   2 -18   7      157.98      128.41     28.47 o 
   3 -18   7       42.47       47.49     25.05 o 
   4 -18   7       82.62       96.63     25.72 o 
   5 -18   7       34.83       33.37     24.07 o 
  -4 -17   7       78.86       48.31     40.90 o 
  -3 -17   7        0.31        0.15     23.43 o 
  -2 -17   7      225.09      185.73     71.85 o 
  -1 -17   7      338.65      216.61     38.57 o 
   0 -17   7      243.39      246.01     34.11 o 
   1 -17   7      125.75      139.34     21.79 o 
   2 -17   7     1060.14     1100.08     40.73 o 
   3 -17   7      380.49      410.27     35.20 o 
   4 -17   7        0.89        0.02     29.25 o 
   5 -17   7      170.66      173.88     28.79 o 
   6 -17   7       23.79       34.21     38.69 o 
   7 -17   7       11.96       11.97     46.37 o 
  -5 -16   7        1.02        3.48     28.59 o 
  -4 -16   7      165.27      147.33     58.36 o 
  -3 -16   7      124.63       61.71     68.71 o 
  -2 -16   7      156.03      119.68     22.94 o 
  -1 -16   7      146.36      162.00     49.15 o 
   0 -16   7      548.62      663.13     41.22 o 
   1 -16   7       92.92      106.02     17.65 o 
   2 -16   7       51.89       55.49     16.68 o 
   3 -16   7      706.26      751.70     41.45 o 
   4 -16   7      112.09      113.93     19.37 o 
   5 -16   7      129.65       73.65     26.90 o 
   6 -16   7       44.32        3.88     20.26 o 
   7 -16   7       10.35        0.80     32.18 o 
  -5 -15   7       31.93       35.11     21.61 o 
  -4 -15   7        0.52        1.89     21.57 o 
  -3 -15   7     1479.43     1610.83     74.15 o 
  -2 -15   7      385.63      356.50     33.83 o 
  -1 -15   7      639.62      703.43     47.55 o 
   0 -15   7       23.53       12.73     22.41 o 
   1 -15   7      429.15      436.96     26.48 o 
   2 -15   7       56.53       70.74     16.56 o 
   3 -15   7       73.37       66.51     18.00 o 
   4 -15   7      647.43      597.25     30.81 o 
   5 -15   7        9.78       40.98     18.69 o 
   6 -15   7        0.06        2.80     20.26 o 
   7 -15   7      101.03      123.82     30.21 o 
   8 -15   7       30.34      140.07     32.64 o 
  -6 -14   7        8.72       14.55     22.43 o 
  -5 -14   7        1.94        2.39     19.54 o 
  -4 -14   7       72.55       30.83     24.73 o 
  -3 -14   7       12.56        6.85     19.26 o 
  -2 -14   7     2090.61     2178.72    216.12 o 
  -1 -14   7      280.88      234.14     31.65 o 
   0 -14   7      386.40      403.45     24.39 o 
   1 -14   7       67.72       67.59     18.12 o 
   2 -14   7      555.15      519.13     22.97 o 
   3 -14   7      255.02      250.93     20.23 o 
   4 -14   7      276.39      297.07     18.96 o 
   5 -14   7      419.16      501.34     33.57 o 
   6 -14   7      198.46      175.08     27.99 o 
   7 -14   7       57.73       81.97     32.84 o 
   8 -14   7      431.87      380.58     33.97 o 
  -6 -13   7       13.85        0.02     31.51 o 
  -5 -13   7        9.84       27.27     18.61 o 
  -4 -13   7      692.52      658.07     40.33 o 
  -3 -13   7       38.47       37.44     19.05 o 
  -2 -13   7       91.95      151.14     26.71 o 
  -1 -13   7     1795.53     1830.27     34.97 o 
   0 -13   7       18.28       10.76     11.76 o 
   1 -13   7      867.81      818.74     21.58 o 
   2 -13   7      311.00      246.76     15.16 o 
   3 -13   7       30.83       21.12     24.44 o 
   4 -13   7      340.07      413.61     25.06 o 
   5 -13   7      314.89      352.62     24.61 o 
   6 -13   7       66.56       55.99     26.71 o 
   7 -13   7      405.88      422.24     30.51 o 
   8 -13   7       50.29       72.40     22.63 o 
   9 -13   7      311.35      257.65     54.87 o 
  -7 -12   7        5.09       42.62     41.19 o 
  -6 -12   7        0.78       41.04     22.84 o 
  -5 -12   7      414.19      463.92     33.83 o 
  -4 -12   7       57.74       36.63     18.34 o 
  -3 -12   7     2600.39     2525.21     62.89 o 
  -2 -12   7      133.62      147.91     25.30 o 
  -1 -12   7       19.74       39.41     10.71 o 
   0 -12   7     1664.79     1715.94     36.44 o 
   1 -12   7        1.26        0.11      9.66 o 
   2 -12   7      394.76      407.86     19.17 o 
   3 -12   7      180.43      184.61     19.00 o 
   4 -12   7       11.15       18.72     14.62 o 
   5 -12   7        0.37        1.70     14.65 o 
   6 -12   7      293.49      261.43     30.67 o 
   7 -12   7      166.92      174.15     34.15 o 
   8 -12   7      343.14      316.88     35.93 o 
   9 -12   7        6.41        2.74     22.35 o 
  -7 -11   7       17.59        6.18     38.75 o 
  -6 -11   7        2.53        0.01     21.87 o 
  -5 -11   7       10.58        8.53     18.85 o 
  -4 -11   7      569.55      526.92     27.66 o 
  -3 -11   7     1378.72     1478.64     53.07 o 
  -2 -11   7     4280.56     4319.09     61.13 o 
  -1 -11   7       41.04       43.03     11.29 o 
   0 -11   7     1000.01     1065.08     23.50 o 
   1 -11   7     1411.72     1528.80     28.21 o 
   2 -11   7      223.33      217.97     13.95 o 
   3 -11   7      333.79      351.68     15.99 o 
   4 -11   7      558.79      537.22     21.29 o 
   5 -11   7       28.33       70.65     13.96 o 
   6 -11   7       40.17       19.34     20.29 o 
   7 -11   7      653.83      615.13     35.29 o 
   8 -11   7      377.16      418.98     30.14 o 
   9 -11   7      101.55       74.53     23.88 o 
  -8 -10   7      137.63      129.30     54.33 o 
  -7 -10   7       77.41       40.38     47.59 o 
  -6 -10   7       44.53       45.20     20.06 o 
  -5 -10   7      161.38      176.62     37.52 o 
  -4 -10   7       94.08       77.09     17.03 o 
  -3 -10   7      495.99      501.46     57.33 o 
  -2 -10   7     1678.22     1524.69     26.02 o 
  -1 -10   7     5786.66     6080.33     55.03 o 
   0 -10   7      769.09      730.61     24.05 o 
   1 -10   7      846.40      818.46     23.96 o 
   2 -10   7      901.81      957.35     25.39 o 
   3 -10   7      144.82      134.44     15.89 o 
   4 -10   7      839.91      797.20     34.58 o 
   5 -10   7      711.61      783.02     28.12 o 
   6 -10   7       39.68        1.57     14.52 o 
   7 -10   7      322.03      318.69     25.91 o 
   8 -10   7      394.59      460.49     30.97 o 
   9 -10   7      189.55      203.62     27.31 o 
  10 -10   7       47.00        3.55     46.00 o 
  -8  -9   7       26.66       16.40     67.50 o 
  -7  -9   7      130.98      136.24     59.20 o 
  -6  -9   7      102.07       59.85     20.87 o 
  -5  -9   7      234.59      227.31     33.24 o 
  -4  -9   7     2037.20     2033.32     47.75 o 
  -3  -9   7      502.42      528.04     46.24 o 
  -2  -9   7       17.88       11.34     11.32 o 
  -1  -9   7      427.47      392.02     14.67 o 
   0  -9   7     1936.44     1846.25     32.32 o 
   1  -9   7      671.48      661.93     14.97 o 
   2  -9   7      133.53      168.29     14.00 o 
   3  -9   7      164.13      151.86     14.23 o 
   4  -9   7      434.30      415.91     14.04 o 
   5  -9   7      845.46      959.39     24.38 o 
   6  -9   7      328.29      350.68     21.46 o 
   7  -9   7       29.10       11.90     17.41 o 
   8  -9   7      222.48      228.95     23.21 o 
   9  -9   7      111.51      106.87     21.48 o 
  10  -9   7       54.58       50.13     33.38 o 
  -8  -8   7      183.42      199.56     41.79 o 
  -7  -8   7      233.61      245.77     36.76 o 
  -6  -8   7      796.24      727.77     52.60 o 
  -5  -8   7      958.13      812.11     53.48 o 
  -4  -8   7     1362.88     1262.89     54.25 o 
  -3  -8   7     3715.23     3489.35     55.19 o 
  -2  -8   7      844.28      742.91     22.64 o 
  -1  -8   7     1053.63      891.94     13.66 o 
   0  -8   7      152.67      132.63     16.57 o 
   1  -8   7       79.12       97.27      7.09 o 
   2  -8   7       10.83       23.27     13.61 o 
   3  -8   7     3923.77     3899.14     39.49 o 
   4  -8   7     1346.38     1428.99     21.40 o 
   5  -8   7      754.75      756.70     21.28 o 
   6  -8   7      264.11      253.44     12.91 o 
   7  -8   7      327.67      341.93     23.28 o 
   8  -8   7       62.82       39.24     18.27 o 
   9  -8   7       62.40       83.55     26.87 o 
  -9  -7   7       12.91       33.82     39.48 o 
  -8  -7   7       76.74       50.27     30.83 o 
  -7  -7   7       49.08       75.61     42.61 o 
  -6  -7   7      149.41      131.13     32.21 o 
  -5  -7   7      901.99      964.85     89.43 o 
  -4  -7   7     2860.95     2739.71     52.37 o 
  -3  -7   7      545.85      405.55     18.34 o 
  -2  -7   7     4414.69     3981.72     46.48 o 
  -1  -7   7     2017.15     2063.17     27.72 o 
   0  -7   7        1.77        5.43      8.61 o 
   1  -7   7       36.52       90.18      9.64 o 
   2  -7   7      894.73      900.28     20.94 o 
   3  -7   7        2.44        4.65     10.38 o 
   4  -7   7     4904.59     4888.78     41.06 o 
   5  -7   7      166.74      174.39     12.83 o 
   6  -7   7      203.83      190.28     14.77 o 
   7  -7   7       15.18       25.01     14.25 o 
   8  -7   7      344.62      401.71     28.71 o 
   9  -7   7       22.81       18.69     26.16 o 
  -9  -6   7        1.06        1.66     33.96 o 
  -8  -6   7      255.85      274.74     85.46 o 
  -7  -6   7      740.45      794.37     86.39 o 
  -6  -6   7      266.13      297.72     25.44 o 
  -5  -6   7        1.84        1.54     20.93 o 
  -4  -6   7     3022.95     2813.36     58.89 o 
  -3  -6   7      748.58      647.80     12.97 o 
  -2  -6   7       11.87       13.62      5.75 o 
  -1  -6   7     6814.81     7151.98     57.17 o 
   0  -6   7      686.57      609.43     16.04 o 
   1  -6   7      915.15      734.22      9.32 o 
   2  -6   7       16.37       23.34      8.19 o 
   3  -6   7      527.25      524.53     13.95 o 
   4  -6   7        8.14        3.32     10.35 o 
   5  -6   7     2735.69     2800.17     40.38 o 
   6  -6   7      183.27      222.31     14.31 o 
   7  -6   7      357.70      468.09     19.18 o 
   8  -6   7       53.74       70.91     16.33 o 
   9  -6   7        5.56       27.62     23.35 o 
  -9  -5   7        9.10        1.99     24.05 o 
  -8  -5   7      143.72      182.36     92.57 o 
  -7  -5   7      576.35      616.76     50.64 o 
  -6  -5   7      631.51      631.71     32.25 o 
  -5  -5   7     2056.35     2088.81     37.78 o 
  -4  -5   7       14.17       30.23     12.24 o 
  -3  -5   7     3680.64     3606.55     38.62 o 
  -2  -5   7      386.65      500.85      6.96 o 
  -1  -5   7     1165.95     1347.93     20.12 o 
   0  -5   7     2527.11     2485.05     26.23 o 
   2  -5   7       67.48       70.83      4.45 o 
   3  -5   7     2051.44     1976.34     26.29 o 
   4  -5   7       41.52       23.27     10.08 o 
   5  -5   7      115.61      129.79     13.93 o 
   6  -5   7      282.58      280.78     14.30 o 
   7  -5   7      246.28      226.51     14.89 o 
   8  -5   7       99.58       73.25     14.47 o 
   9  -5   7        0.71       11.00     42.26 o 
 -10  -4   7       93.30        2.46     43.98 o 
  -9  -4   7       93.17       53.64     26.22 o 
  -8  -4   7        8.78       48.73     22.15 o 
  -7  -4   7      117.82      142.53     34.70 o 
  -6  -4   7      374.06      433.55     23.40 o 
  -5  -4   7        0.27        1.31      9.27 o 
  -4  -4   7     4959.03     4902.76     73.08 o 
  -3  -4   7      326.84      313.60     14.84 o 
  -2  -4   7    12609.48    12079.11     59.57 o 
  -1  -4   7      532.44      570.05      9.96 o 
   0  -4   7     1241.91     1109.57     12.61 o 
   1  -4   7      765.78      788.83      8.65 o 
   2  -4   7     6096.01     6483.40     53.16 o 
   3  -4   7     2112.88     1987.57     28.01 o 
   4  -4   7     5994.29     6287.59     50.47 o 
   5  -4   7        9.43       12.23     10.27 o 
   6  -4   7       65.75       52.16     11.51 o 
   7  -4   7      307.25      286.06     17.60 o 
   8  -4   7       30.12       39.01     13.38 o 
   9  -4   7        2.97       34.03     47.68 o 
 -10  -3   7       23.98        0.80     36.35 o 
  -9  -3   7        4.02        1.80     33.08 o 
  -8  -3   7      518.13      501.47     36.46 o 
  -7  -3   7      178.69      236.54     21.26 o 
  -6  -3   7        0.37        0.06     11.82 o 
  -5  -3   7      921.84     1002.69     21.60 o 
  -4  -3   7      367.68      363.50     19.04 o 
  -3  -3   7     5361.63     5192.54     59.94 o 
  -2  -3   7     4973.59     4683.49    136.99 o 
  -1  -3   7    13894.27    13833.33     93.31 o 
   0  -3   7     2486.55     2312.00     20.22 o 
   1  -3   7       18.94       29.63      7.18 o 
   2  -3   7       10.39        5.09      6.12 o 
   3  -3   7     7755.55     8311.34     53.26 o 
   4  -3   7     2147.07     2232.78     29.38 o 
   5  -3   7     3330.40     3358.80     41.76 o 
   6  -3   7      108.84       90.74     11.80 o 
   7  -3   7      153.55      120.40     13.15 o 
   8  -3   7      125.91      115.48     16.85 o 
   9  -3   7       30.47       53.55     23.42 o 
 -10  -2   7        1.82        0.00     40.24 o 
  -9  -2   7      201.36      105.15     34.20 o 
  -8  -2   7      240.37      223.50     31.02 o 
  -7  -2   7     2402.94     2383.71     55.24 o 
  -6  -2   7       23.36        4.73     12.57 o 
  -5  -2   7     1284.27     1158.03     20.48 o 
  -4  -2   7     2379.94     2213.92     31.27 o 
  -3  -2   7     3396.97     3802.67     45.59 o 
  -2  -2   7      430.18      530.42     18.63 o 
  -1  -2   7    12981.53    14029.96     99.92 o 
   0  -2   7      250.90      187.72      9.57 o 
   1  -2   7     1131.56     1220.19      8.85 o 
   2  -2   7     2192.77     2078.13     34.07 o 
   3  -2   7      473.56      496.32     10.70 o 
   4  -2   7      821.56      783.47     23.48 o 
   5  -2   7     1473.45     1341.19     32.20 o 
   6  -2   7      762.43      795.65     26.75 o 
   7  -2   7      122.24      154.56     14.20 o 
   8  -2   7       49.22       65.25     17.67 o 
   9  -2   7        7.04        0.32     24.57 o 
 -10  -1   7        1.58        0.36     37.11 o 
  -9  -1   7       15.41        2.93     21.69 o 
  -8  -1   7       76.29       39.63     21.12 o 
  -7  -1   7     1177.68     1182.40     44.06 o 
  -6  -1   7     3439.98     3516.09     57.35 o 
  -5  -1   7      995.83      909.15     28.25 o 
  -4  -1   7    11537.12    11916.90    127.85 o 
  -3  -1   7       44.38       53.76     11.38 o 
  -2  -1   7     5192.80     5588.06     48.12 o 
  -1  -1   7     4876.42     4752.97     70.65 o 
   0  -1   7     9491.47     9878.27     70.04 o 
   1  -1   7        1.49       13.18     10.41 o 
   2  -1   7     6887.10     7232.88     45.88 o 
   3  -1   7     3690.53     3449.20     40.19 o 
   4  -1   7     1149.99     1111.89     23.19 o 
   5  -1   7      238.76      267.43     16.57 o 
   6  -1   7      219.34      217.97     15.90 o 
   7  -1   7      182.53      172.89     16.44 o 
   8  -1   7        3.71       10.74     20.95 o 
   9  -1   7        0.01       17.72     25.65 o 
 -10   0   7        1.10       34.78     59.48 o 
  -9   0   7        1.03        8.95     33.08 o 
  -8   0   7       13.37       13.69     20.85 o 
  -7   0   7      156.79      160.54     18.46 o 
  -6   0   7     1336.65     1312.06     42.70 o 
  -5   0   7     3090.46     3013.14     65.25 o 
  -4   0   7      391.23      462.98      9.73 o 
  -3   0   7     1757.46     1715.07     31.98 o 
  -2   0   7      895.73      872.45     17.77 o 
  -1   0   7     4838.88     5248.47     36.72 o 
   0   0   7     3823.72     3546.92     27.52 o 
   1   0   7     1925.37     2058.91     44.99 o 
   2   0   7     2468.62     2074.11     29.13 o 
   3   0   7     2320.42     2510.90     36.66 o 
   4   0   7     2251.55     2451.83     38.02 o 
   5   0   7      814.61      809.99     25.26 o 
   6   0   7        1.84        4.25     12.59 o 
   7   0   7       49.45       60.18     14.63 o 
   8   0   7        7.28        9.41     20.23 o 
   9   0   7       30.25       44.32     27.57 o 
 -10   1   7       83.88      103.38     29.92 o 
  -9   1   7        9.23        6.31     32.71 o 
  -8   1   7      388.61      513.37     33.66 o 
  -7   1   7      879.50      808.37     32.67 o 
  -6   1   7      228.37      202.99     20.14 o 
  -5   1   7      184.69      193.08     19.88 o 
  -4   1   7     1064.30      978.63     38.78 o 
  -3   1   7      197.73      174.63     14.59 o 
  -2   1   7      328.81      369.65      9.47 o 
  -1   1   7     4407.19     4414.86     55.59 o 
   0   1   7     1524.57     1629.40     24.34 o 
   1   1   7      829.44      758.39     11.77 o 
   2   1   7     1858.18     1976.68     61.17 o 
   3   1   7      464.38      476.92     17.46 o 
   4   1   7      838.88      765.81     30.95 o 
   5   1   7     1536.56     1668.31     35.86 o 
   6   1   7      398.44      397.05     22.24 o 
   7   1   7       30.30       41.96     17.40 o 
   8   1   7        1.64        0.01     23.37 o 
   9   1   7        6.70        0.74     32.44 o 
 -10   2   7       68.90        3.66     32.94 o 
  -9   2   7      359.59      342.61     36.27 o 
  -8   2   7       42.71       66.35     19.29 o 
  -7   2   7     1047.45     1164.38     33.75 o 
  -6   2   7      859.25      858.83     28.29 o 
  -5   2   7      158.46      150.08     15.41 o 
  -4   2   7     1076.65     1034.53     22.77 o 
  -3   2   7        0.51        0.24      9.75 o 
  -2   2   7      132.85      139.80     10.36 o 
  -1   2   7     4589.81     4576.10     41.04 o 
   0   2   7     3502.14     3510.14     39.63 o 
   1   2   7     1406.92     1452.78     35.40 o 
   2   2   7       29.36       45.82     14.87 o 
   3   2   7      429.61      386.71     32.18 o 
   4   2   7      193.91      225.62     23.53 o 
   5   2   7       10.43        6.36     16.37 o 
   6   2   7      916.70     1045.81     34.79 o 
   7   2   7       38.75       41.08     20.70 o 
   8   2   7        0.68       31.59     31.83 o 
 -10   3   7        7.01        0.29     43.38 o 
  -9   3   7       53.14        3.13     25.66 o 
  -8   3   7      468.29      481.34     33.74 o 
  -7   3   7        1.16        9.28     17.49 o 
  -6   3   7     2985.57     3085.49     51.26 o 
  -5   3   7     3499.29     3664.93     48.69 o 
  -4   3   7     2414.55     2376.17     29.10 o 
  -3   3   7      679.48      626.63     18.45 o 
  -2   3   7       28.18       16.71     12.71 o 
  -1   3   7      250.87      231.55     11.82 o 
   0   3   7     3319.69     3024.75     48.85 o 
   1   3   7      300.98      263.05     22.72 o 
   2   3   7     3666.84     3595.80     65.66 o 
   3   3   7      688.82      766.78     29.59 o 
   4   3   7     2141.50     2173.34     55.74 o 
   5   3   7      203.26      205.85     19.13 o 
   6   3   7       72.22       33.10     21.65 o 
   7   3   7       53.79       10.83     28.04 o 
   8   3   7       29.46       33.12     31.53 o 
 -10   4   7      175.99      191.94     55.20 o 
  -9   4   7       27.38        2.52     29.56 o 
  -8   4   7      340.58      320.06     35.18 o 
  -7   4   7       13.42       10.07     22.84 o 
  -6   4   7      222.38      242.96     20.33 o 
  -5   4   7     2736.74     2998.40     41.35 o 
  -4   4   7     1776.54     1846.06     27.78 o 
  -3   4   7     1173.90     1188.36     21.47 o 
  -2   4   7       95.74      161.42     10.14 o 
  -1   4   7      327.48      312.16     18.15 o 
   0   4   7      671.45      660.27     24.78 o 
   1   4   7     3927.72     3648.82     83.56 o 
   2   4   7       59.65       64.35     24.61 o 
   3   4   7     2315.50     2398.62     53.62 o 
   4   4   7      119.13      138.15     25.63 o 
   5   4   7     1735.61     1847.51     64.09 o 
   6   4   7      266.82      210.19     27.41 o 
   7   4   7        1.20        2.60     31.01 o 
   8   4   7        9.10        1.63     67.96 o 
  -9   5   7      693.64      680.12     46.98 o 
  -8   5   7       67.27       54.38     34.31 o 
  -7   5   7     1297.19     1256.47     53.59 o 
  -6   5   7      246.08      238.18     23.24 o 
  -5   5   7       52.27       14.62     13.61 o 
  -4   5   7        0.58        6.12     11.03 o 
  -3   5   7      666.91      637.39     19.50 o 
  -2   5   7       15.83        3.49      9.97 o 
  -1   5   7     3171.50     3016.35     45.16 o 
   0   5   7      223.45      307.91     28.62 o 
   1   5   7       46.04       93.53     19.80 o 
   2   5   7      520.77      621.77     27.05 o 
   3   5   7        0.11        0.44     21.65 o 
   4   5   7      489.20      588.45     34.26 o 
   5   5   7      219.98      259.36     22.12 o 
   6   5   7      205.86      260.61     33.43 o 
   7   5   7       28.52       42.49     43.75 o 
  -9   6   7        9.21       15.38     23.50 o 
  -8   6   7      995.41     1018.85     46.01 o 
  -7   6   7       46.63       65.97     20.41 o 
  -6   6   7     1275.54     1268.05     44.01 o 
  -5   6   7      991.94      982.05     40.95 o 
  -4   6   7       62.61       54.97     14.41 o 
  -3   6   7     2375.25     2315.68     32.31 o 
  -2   6   7     1763.33     1641.78     30.74 o 
  -1   6   7      706.22      638.80     20.65 o 
   0   6   7     4863.12     5168.20     64.99 o 
   1   6   7        0.94        0.29     13.64 o 
   2   6   7      970.16      915.90     36.51 o 
   3   6   7       12.95        3.15     18.88 o 
   4   6   7       67.06       40.24     24.53 o 
   5   6   7        0.12       27.53     27.97 o 
   6   6   7      113.47       67.38     34.79 o 
   7   6   7        9.59       42.32     31.86 o 
  -9   7   7      476.28      459.41     39.59 o 
  -8   7   7      128.16      106.76     24.20 o 
  -7   7   7      283.05      337.69     29.29 o 
  -6   7   7      448.50      427.89     34.60 o 
  -5   7   7      976.01      906.94     39.81 o 
  -4   7   7      575.75      587.68     21.30 o 
  -3   7   7        0.68        8.88     10.79 o 
  -2   7   7       23.76       30.35     12.05 o 
  -1   7   7       54.99       62.56     15.01 o 
   0   7   7     2199.85     2208.40     49.31 o 
   1   7   7     3136.10     3111.91     52.84 o 
   2   7   7      127.42      142.86     22.72 o 
   3   7   7      603.22      447.60     35.17 o 
   4   7   7       85.26      109.08     30.35 o 
   5   7   7       23.17       70.18     24.12 o 
   6   7   7      130.50      118.92     36.40 o 
   7   7   7      111.21      273.08     64.87 o 
  -9   8   7      102.21      164.58     42.38 o 
  -8   8   7      406.87      388.05     51.53 o 
  -7   8   7      204.65      257.26     29.61 o 
  -6   8   7        0.03        7.51     19.61 o 
  -5   8   7      553.37      513.44     31.17 o 
  -4   8   7        1.62        0.03     12.35 o 
  -3   8   7       81.39       93.33     13.80 o 
  -2   8   7        3.33        1.63     10.93 o 
  -1   8   7     1311.60     1297.78     30.10 o 
   0   8   7      296.85      317.52     24.50 o 
   1   8   7      896.98      868.02     32.02 o 
   2   8   7     1013.08     1058.72     42.47 o 
   3   8   7      130.81      134.15     25.50 o 
   4   8   7      376.73      314.05     42.71 o 
   5   8   7        1.68       28.66     72.04 o 
   6   8   7       18.00       36.25     28.16 o 
  -9   9   7       36.00       36.46     62.41 o 
  -8   9   7      309.88      315.29     34.86 o 
  -7   9   7       65.56       66.30     24.54 o 
  -6   9   7      253.42      234.75     26.35 o 
  -5   9   7       24.20       37.62     20.98 o 
  -4   9   7      326.55      321.35     20.38 o 
  -3   9   7       54.89       60.72     16.61 o 
  -2   9   7      166.27      150.45     16.69 o 
  -1   9   7      437.57      409.40     21.13 o 
   0   9   7      599.44      616.68     26.84 o 
   1   9   7        0.06        1.87     15.77 o 
   2   9   7       23.05        0.00     17.79 o 
   3   9   7      106.89       81.79     18.88 o 
   4   9   7       32.98       45.60     31.29 o 
   5   9   7        6.62       21.05     31.31 o 
  -8  10   7        1.39        1.08     29.74 o 
  -7  10   7        0.83        9.60     21.95 o 
  -6  10   7      552.98      612.58     41.51 o 
  -5  10   7      340.20      462.93     33.57 o 
  -4  10   7       55.66       63.31     16.14 o 
  -3  10   7      104.98       95.95     22.29 o 
  -2  10   7      213.83      217.37     21.31 o 
  -1  10   7       26.89        7.06     14.44 o 
   0  10   7     1424.65     1355.92     34.82 o 
   1  10   7     1322.59     1273.06     36.65 o 
   2  10   7        7.14        1.83     16.78 o 
   3  10   7      179.09      144.27     34.26 o 
   4  10   7        0.08       29.64     33.54 o 
   5  10   7       14.96       25.44     36.57 o 
  -7  11   7        0.34        3.68     22.52 o 
  -6  11   7      144.91      177.04     27.35 o 
  -5  11   7      379.26      450.12     34.19 o 
  -4  11   7       36.95       36.46     23.48 o 
  -3  11   7      462.06      418.83     27.21 o 
  -2  11   7      330.83      415.51     29.51 o 
  -1  11   7      243.74      275.79     32.27 o 
   0  11   7       17.58        0.54     14.56 o 
   1  11   7      927.54      974.02     33.43 o 
   2  11   7      561.39      533.11     53.97 o 
   3  11   7       85.97       78.63     39.86 o 
   4  11   7       44.72       83.82     40.97 o 
  -7  12   7       68.78       26.90     40.04 o 
  -6  12   7       51.54       79.34     39.14 o 
  -5  12   7      403.50      430.13     41.97 o 
  -4  12   7      129.29       76.12     39.98 o 
  -3  12   7      257.40      283.63     35.35 o 
  -2  12   7        5.02        6.15     19.27 o 
  -1  12   7      178.31      220.18     30.08 o 
   0  12   7        7.73        0.36     20.07 o 
   1  12   7        2.92        0.30     19.73 o 
   2  12   7      142.60      190.83     30.09 o 
   3  12   7       27.89        0.07     27.17 o 
   4  12   7       11.22        2.57     47.24 o 
  -6  13   7       21.79        6.16     44.62 o 
  -5  13   7      180.47      222.85     38.29 o 
  -4  13   7      507.95      614.71     59.23 o 
  -3  13   7       54.07        4.05     27.00 o 
  -2  13   7      598.67      544.12     43.43 o 
  -1  13   7        1.29       16.54     32.22 o 
   0  13   7      384.17      325.46     41.44 o 
   1  13   7      130.18      146.37     39.05 o 
   2  13   7        4.24        0.06     26.04 o 
   3  13   7        2.32       61.41     51.26 o 
  -4  14   7      126.68      189.68     65.80 o 
  -3  14   7      214.41      137.65     34.81 o 
  -2  14   7       28.25       18.27     33.59 o 
  -1  14   7      137.57      111.44     24.80 o 
   0  14   7       14.03        0.94     32.15 o 
  -2  15   7       93.66       20.17     63.08 o 
  -1  15   7       15.28       31.30     34.55 o 
  -1 -20   8      112.45      146.14     62.44 o 
   0 -20   8      176.70      196.43     58.89 o 
   1 -20   8       20.62        8.97     41.21 o 
   2 -20   8        1.56       25.44     42.56 o 
   3 -20   8      206.70      101.06     33.04 o 
   4 -20   8       20.12       15.50     29.36 o 
   5 -20   8        6.19        1.35     43.83 o 
  -1 -19   8        8.02       33.77     34.51 o 
   0 -19   8      180.58      183.67     33.39 o 
   1 -19   8       43.97       34.62     24.98 o 
   2 -19   8       91.27       39.16     22.45 o 
   3 -19   8      231.45      217.91     29.61 o 
   4 -19   8      334.04      248.23     39.83 o 
   5 -19   8       47.48       81.48     32.67 o 
  -2 -18   8      158.30      141.85     36.91 o 
  -1 -18   8      129.52      116.48     40.87 o 
   0 -18   8       44.27        1.25     22.06 o 
   1 -18   8      317.81      266.30     31.07 o 
   2 -18   8        1.47        0.56     18.42 o 
   3 -18   8      404.27      435.58     37.27 o 
   4 -18   8      351.07      349.27     35.65 o 
   5 -18   8      317.67      338.87     47.21 o 
  -4 -17   8       73.11       92.18     32.08 o 
  -3 -17   8        1.78        0.54     24.51 o 
  -2 -17   8       26.96       36.38     50.71 o 
  -1 -17   8      448.06      392.11     44.50 o 
   0 -17   8        0.38        0.02     22.59 o 
   1 -17   8        5.33        0.70     17.36 o 
   2 -17   8     1081.96     1110.00     42.04 o 
   3 -17   8       56.31       22.84     20.95 o 
   4 -17   8      316.42      344.35     34.29 o 
   5 -17   8      419.35      442.27     40.55 o 
   6 -17   8      192.57      214.37     27.18 o 
   7 -17   8       12.72        2.78     44.91 o 
  -5 -16   8       25.80        1.12     42.71 o 
  -4 -16   8       55.35       30.05     24.79 o 
  -3 -16   8      274.42      340.94     33.73 o 
  -2 -16   8       42.10       86.92     24.10 o 
  -1 -16   8      374.25      370.48     34.06 o 
   0 -16   8      555.91      537.49     47.68 o 
   1 -16   8      163.55      121.63     24.06 o 
   2 -16   8       87.37      111.63     19.47 o 
   3 -16   8     1248.20     1323.45     51.25 o 
   4 -16   8      264.38      239.89     28.23 o 
   5 -16   8      210.98      187.24     24.06 o 
   6 -16   8      287.89      261.39     27.78 o 
   7 -16   8       62.04       69.68     23.77 o 
  -6 -15   8      157.34      197.61     51.29 o 
  -5 -15   8      162.13      234.43     28.16 o 
  -4 -15   8      172.78      174.95     27.94 o 
  -3 -15   8       12.58        7.71     19.74 o 
  -2 -15   8      636.90      696.44     45.23 o 
  -1 -15   8       38.54       26.98     28.28 o 
   0 -15   8      137.87      147.05     14.55 o 
   1 -15   8      234.91      235.28     22.35 o 
   2 -15   8      580.32      638.45     32.28 o 
   3 -15   8       20.25       22.52     16.88 o 
   4 -15   8     1289.56     1391.43     42.69 o 
   5 -15   8       37.67       44.05     23.43 o 
   6 -15   8       98.30       68.00     25.13 o 
   7 -15   8       45.52       48.06     27.60 o 
   8 -15   8        5.06       22.90     45.66 o 
  -6 -14   8       65.04       84.88     25.35 o 
  -5 -14   8        6.18       15.06     18.96 o 
  -4 -14   8       34.98       67.71     19.58 o 
  -3 -14   8      152.43      119.66     25.89 o 
  -2 -14   8      649.78      666.41     36.39 o 
  -1 -14   8     1159.30     1191.02     43.26 o 
   0 -14   8        6.33        0.81     12.39 o 
   1 -14   8       32.88       48.73     13.38 o 
   2 -14   8      200.90      203.71     17.33 o 
   3 -14   8      382.99      460.19     29.88 o 
   4 -14   8       74.19       67.50     21.04 o 
   5 -14   8     1679.75     1744.10     60.65 o 
   6 -14   8        0.29        3.07     27.78 o 
   7 -14   8       29.26       28.04     39.04 o 
   8 -14   8      102.89      116.89     25.44 o 
  -7 -13   8      426.14      365.32     64.95 o 
  -6 -13   8       80.63       79.66     22.71 o 
  -5 -13   8       35.69       23.65     18.65 o 
  -4 -13   8      211.61      185.18     22.97 o 
  -3 -13   8       54.21       72.82     20.91 o 
  -2 -13   8        0.05        3.49     17.93 o 
  -1 -13   8     1857.18     1892.78     40.72 o 
   0 -13   8       61.91       65.32     12.12 o 
   1 -13   8     1290.59     1198.18     25.90 o 
   2 -13   8      674.70      677.68     24.73 o 
   3 -13   8     1390.96     1475.96     50.27 o 
   4 -13   8       21.57       33.80     14.38 o 
   5 -13   8       45.38       67.21     25.82 o 
   6 -13   8      812.16      780.74     46.44 o 
   7 -13   8       33.82       24.72     19.54 o 
   8 -13   8       56.84       54.75     23.08 o 
   9 -13   8      100.37      139.06     50.13 o 
  -7 -12   8       52.56       63.76     51.65 o 
  -6 -12   8      410.64      361.70     30.21 o 
  -5 -12   8       10.71       22.92     16.72 o 
  -4 -12   8      177.99      162.01     20.68 o 
  -3 -12   8       85.13      120.97     21.55 o 
  -2 -12   8      133.11      110.20     21.58 o 
  -1 -12   8      173.61      207.03     15.45 o 
   0 -12   8     4424.42     4321.12     51.54 o 
   1 -12   8        0.50        0.92     11.49 o 
   2 -12   8     3238.22     3253.81     58.91 o 
   3 -12   8       15.65       25.74     12.79 o 
   4 -12   8     1034.20     1016.38     29.52 o 
   5 -12   8       84.14      142.87     19.89 o 
   6 -12   8      102.85       63.01     24.91 o 
   7 -12   8      107.87      131.87     25.27 o 
   8 -12   8      163.77       82.05     26.41 o 
   9 -12   8       18.36       48.90     45.42 o 
  -7 -11   8       37.88       35.94     30.04 o 
  -6 -11   8        8.00        0.01     18.41 o 
  -5 -11   8      265.41      242.09     24.45 o 
  -4 -11   8        7.80        1.01     16.43 o 
  -3 -11   8        2.79        7.60     18.27 o 
  -2 -11   8      227.82      235.98     21.49 o 
  -1 -11   8      119.12      100.78     12.27 o 
   0 -11   8        3.70        3.49     13.22 o 
   1 -11   8     4874.66     5044.67     53.42 o 
   2 -11   8       94.87      111.71     15.41 o 
   3 -11   8     2726.21     2709.35     45.81 o 
   4 -11   8        2.92        0.41     10.46 o 
   5 -11   8      709.85      670.36     31.05 o 
   6 -11   8        7.79       21.30     16.07 o 
   7 -11   8      129.89       75.41     18.18 o 
   8 -11   8        7.69        1.77     22.97 o 
   9 -11   8      164.11      142.60     35.52 o 
  -8 -10   8      115.53      106.82     51.98 o 
  -7 -10   8      690.66      740.92     47.51 o 
  -6 -10   8        4.95        0.57     16.81 o 
  -5 -10   8        0.16       27.06     16.10 o 
  -4 -10   8        4.12        1.85     15.25 o 
  -3 -10   8       60.20       66.91     17.35 o 
  -2 -10   8      215.80      235.76     15.88 o 
  -1 -10   8     3137.58     3211.34     51.51 o 
   0 -10   8      424.37      429.45     17.45 o 
   1 -10   8       56.98       60.85     11.66 o 
   2 -10   8     2659.20     2614.71     35.50 o 
   3 -10   8      778.17      818.98     21.73 o 
   4 -10   8      232.63      279.43     16.28 o 
   5 -10   8      347.23      342.82     19.40 o 
   6 -10   8      192.32      204.71     23.79 o 
   7 -10   8       42.18       77.56     18.45 o 
   8 -10   8      224.34      244.90     26.05 o 
   9 -10   8       42.47       38.45     27.10 o 
  10 -10   8       90.60       84.12     53.30 o 
  -8  -9   8      105.80      105.30     29.58 o 
  -7  -9   8      467.35      520.61     38.86 o 
  -6  -9   8      893.53      969.06     41.74 o 
  -5  -9   8       35.55       22.03     14.74 o 
  -4  -9   8        0.06        0.08     14.16 o 
  -3  -9   8      671.99      575.45     20.14 o 
  -2  -9   8       23.94       23.90     11.35 o 
  -1  -9   8     2419.30     2299.11     43.33 o 
   0  -9   8     9200.91     9126.71     79.96 o 
   1  -9   8       42.46       19.91      9.26 o 
   2  -9   8     1356.14     1220.71     27.22 o 
   3  -9   8      101.93      116.79     11.26 o 
   4  -9   8      196.69      143.70     10.71 o 
   5  -9   8        2.80        2.65      8.58 o 
   6  -9   8      310.45      299.17     29.21 o 
   7  -9   8        0.52        0.00     15.02 o 
   8  -9   8        9.78        0.81     18.08 o 
   9  -9   8      167.26      243.61     33.64 o 
  10  -9   8       12.16        0.42     43.04 o 
  -8  -8   8        1.26        0.97     37.76 o 
  -7  -8   8      142.93      115.16     25.84 o 
  -6  -8   8     1332.87     1348.37     44.06 o 
  -5  -8   8      149.18      154.10     18.60 o 
  -4  -8   8      236.62      265.62     20.71 o 
  -3  -8   8       95.30      115.88     11.06 o 
  -2  -8   8       58.33       64.83     15.72 o 
  -1  -8   8      622.80      633.65     17.10 o 
   0  -8   8     7344.44     7016.16     44.14 o 
   1  -8   8     5055.48     5066.85     37.93 o 
   2  -8   8     1031.39      928.54     21.92 o 
   3  -8   8     1534.11     1516.01     19.32 o 
   4  -8   8     1084.40     1123.64     19.90 o 
   5  -8   8        2.46        1.19      8.82 o 
   6  -8   8        1.23        0.03     10.67 o 
   7  -8   8      239.74      188.49     18.96 o 
   8  -8   8      280.23      284.78     26.67 o 
   9  -8   8        2.34        0.38     23.58 o 
  -9  -7   8       42.63       38.74     61.68 o 
  -8  -7   8       41.68       64.04     27.00 o 
  -7  -7   8       90.60      117.94     24.18 o 
  -6  -7   8       91.06       88.92     23.62 o 
  -5  -7   8     1684.18     1757.89     48.34 o 
  -4  -7   8      566.57      534.46     22.41 o 
  -3  -7   8      415.45      414.15     14.66 o 
  -2  -7   8     1957.64     1746.95     44.83 o 
  -1  -7   8     1635.15     1619.86     26.64 o 
   0  -7   8      116.61      151.72      7.83 o 
   1  -7   8     4011.70     4075.81     36.74 o 
   2  -7   8      866.07      858.38     15.25 o 
   3  -7   8      374.53      421.80     11.97 o 
   4  -7   8        0.36        0.06      8.90 o 
   5  -7   8     1989.29     2069.92     34.68 o 
   6  -7   8      107.90      169.30     14.37 o 
   7  -7   8       87.35       93.40     13.41 o 
   8  -7   8      349.38      326.50     27.67 o 
   9  -7   8       70.67       28.30     44.19 o 
  -9  -6   8      264.70      195.66     35.07 o 
  -8  -6   8      221.34      177.57     33.95 o 
  -7  -6   8      990.98     1085.92     53.18 o 
  -6  -6   8      752.93      753.98     38.85 o 
  -5  -6   8      692.90      635.25     19.38 o 
  -4  -6   8      366.52      315.15     16.02 o 
  -3  -6   8     3671.35     3494.06     32.67 o 
  -2  -6   8      296.60      411.84     10.92 o 
  -1  -6   8    13612.32    13592.96     68.35 o 
   0  -6   8     2909.51     2766.10     36.87 o 
   1  -6   8      578.42      509.10     14.92 o 
   2  -6   8     1634.60     1689.17     25.57 o 
   3  -6   8       54.47       23.37      6.68 o 
   4  -6   8        9.06        6.00      9.88 o 
   5  -6   8      665.61      636.38     19.36 o 
   6  -6   8      469.31      496.78     18.70 o 
   7  -6   8      218.25      224.23     16.01 o 
   8  -6   8      175.01      165.84     27.21 o 
   9  -6   8      132.57      188.53     35.82 o 
  -9  -5   8       10.31       44.00     25.11 o 
  -8  -5   8      445.59      413.46     35.65 o 
  -7  -5   8      141.13      201.51     26.22 o 
  -6  -5   8     1795.33     1813.39     42.60 o 
  -5  -5   8      736.68      765.64     23.94 o 
  -4  -5   8     1001.76      858.74     23.52 o 
  -3  -5   8      103.93      157.11     12.18 o 
  -2  -5   8     1649.41     1632.04     41.29 o 
  -1  -5   8      393.58      457.39     10.30 o 
   0  -5   8     8419.18     7966.44     49.45 o 
   1  -5   8     1195.76     1026.77     16.21 o 
   2  -5   8      877.78      783.74     34.78 o 
   3  -5   8     1019.88      983.84     20.17 o 
   4  -5   8      270.37      254.00     13.91 o 
   5  -5   8      380.63      281.58     16.06 o 
   6  -5   8      808.55      824.12     24.59 o 
   7  -5   8      134.41      136.18     16.84 o 
   8  -5   8      514.56      580.00     29.39 o 
   9  -5   8       30.68       75.65     48.53 o 
 -10  -4   8      116.00      101.55     44.65 o 
  -9  -4   8        0.23        0.01     23.99 o 
  -8  -4   8        0.71       22.12     23.44 o 
  -7  -4   8       40.18       62.12     22.85 o 
  -6  -4   8     1041.82      929.85     34.00 o 
  -5  -4   8      684.11      712.19     28.65 o 
  -4  -4   8      146.27      175.24     12.50 o 
  -3  -4   8      331.99      389.98     17.52 o 
  -2  -4   8     2755.52     3191.41     44.39 o 
  -1  -4   8     3358.17     3379.25     39.14 o 
   0  -4   8      299.81      346.34     17.10 o 
   1  -4   8     8765.40     8173.47     48.24 o 
   2  -4   8      601.12      611.48     22.36 o 
   3  -4   8      446.96      445.66     15.80 o 
   4  -4   8       99.51      113.45     11.31 o 
   5  -4   8       51.28       27.24     10.56 o 
   6  -4   8      131.98      152.09     20.89 o 
   7  -4   8      881.39      920.00     29.62 o 
   8  -4   8        0.34        0.55     15.46 o 
   9  -4   8      289.69      245.09     38.24 o 
 -10  -3   8       60.73       83.13     45.66 o 
  -9  -3   8      276.34      205.66     38.08 o 
  -8  -3   8       12.51       18.24     25.34 o 
  -7  -3   8       84.90       78.01     23.42 o 
  -6  -3   8      350.66      318.80     20.17 o 
  -5  -3   8     2929.87     3089.94     36.30 o 
  -4  -3   8      405.55      448.44     20.25 o 
  -3  -3   8     5318.33     5119.89     43.87 o 
  -2  -3   8      340.81      349.77     25.63 o 
  -1  -3   8    13918.96    15461.38    101.75 o 
   0  -3   8      678.18      837.59     17.41 o 
   1  -3   8      104.71       53.16     21.36 o 
   2  -3   8     1277.58     1438.94     15.24 o 
   3  -3   8     1075.10     1171.25     23.91 o 
   4  -3   8       55.53       50.73     10.11 o 
   5  -3   8      229.43      205.38     14.77 o 
   6  -3   8       38.22       18.33     11.04 o 
   7  -3   8        1.15        2.12     12.60 o 
   8  -3   8      719.11      742.15     29.73 o 
   9  -3   8       43.91       49.24     39.56 o 
 -10  -2   8      158.43      171.00     51.11 o 
  -9  -2   8        0.58        0.36     26.73 o 
  -8  -2   8      649.40      683.94     39.83 o 
  -7  -2   8       30.31       17.00     20.40 o 
  -6  -2   8       73.69       59.75     15.70 o 
  -5  -2   8     1700.42     1715.80     38.35 o 
  -4  -2   8     8714.66     8655.87     88.35 o 
  -3  -2   8        1.89        0.85     13.06 o 
  -2  -2   8    11380.26    11456.23     84.43 o 
  -1  -2   8       90.21       72.71      6.76 o 
   0  -2   8    13751.94    14938.46     63.91 o 
   1  -2   8      132.61       97.51      8.23 o 
   2  -2   8       60.71       42.54      9.68 o 
   3  -2   8      539.25      583.48     16.83 o 
   4  -2   8      207.78      210.80     12.77 o 
   5  -2   8       36.84       30.75     10.15 o 
   6  -2   8      629.14      619.66     19.78 o 
   7  -2   8       47.25       62.19     15.27 o 
   8  -2   8       64.17       55.25     19.30 o 
   9  -2   8       92.01      132.59     29.88 o 
  -9  -1   8       88.14       57.85     23.09 o 
  -8  -1   8       14.06       30.05     19.30 o 
  -7  -1   8      176.45      222.77     23.89 o 
  -6  -1   8      881.97      741.22     28.69 o 
  -5  -1   8        8.08       24.15     14.56 o 
  -4  -1   8       56.80       48.75     15.54 o 
  -3  -1   8     3173.58     3178.35     49.26 o 
  -2  -1   8      341.06      336.97     16.15 o 
  -1  -1   8     4222.66     4194.41     52.59 o 
   0  -1   8     6124.83     6294.57     68.54 o 
   1  -1   8    11524.08    11358.64    132.00 o 
   2  -1   8     1108.28     1058.65     17.64 o 
   3  -1   8       18.06       38.26     11.71 o 
   4  -1   8      272.90      279.05     13.92 o 
   5  -1   8      169.50      199.98     16.02 o 
   6  -1   8      226.29      255.43     21.89 o 
   7  -1   8      865.98      810.29     29.42 o 
   8  -1   8        9.22       23.74     24.47 o 
   9  -1   8      140.01      167.99     32.23 o 
  -9   0   8      100.70       97.25     23.62 o 
  -8   0   8        1.42       14.33     19.99 o 
  -7   0   8       67.11       43.65     18.56 o 
  -6   0   8      365.33      387.97     22.87 o 
  -5   0   8     5455.64     5522.11     70.46 o 
  -4   0   8      556.02      484.33     39.30 o 
  -3   0   8      112.76       52.63     13.63 o 
  -2   0   8      474.36      745.29     16.79 o 
  -1   0   8      423.01      378.83      8.18 o 
   0   0   8       39.36       92.65      5.73 o 
   1   0   8     5272.71     4735.61     73.01 o 
   2   0   8      514.07      579.06     26.36 o 
   3   0   8       64.50       97.12     13.47 o 
   4   0   8       37.58       42.35     11.80 o 
   5   0   8       56.59       64.71     12.91 o 
   6   0   8        5.97       26.50     13.63 o 
   7   0   8      406.59      485.56     27.53 o 
   8   0   8      273.16      293.84     30.73 o 
   9   0   8        0.29        0.41     35.17 o 
 -10   1   8      191.99      163.46     50.20 o 
  -9   1   8       34.12       11.37     27.50 o 
  -8   1   8      136.77      188.32     23.68 o 
  -7   1   8       15.77        0.24     16.44 o 
  -6   1   8       21.29       24.97     15.48 o 
  -5   1   8     3253.63     3305.33     53.68 o 
  -4   1   8     9996.87    10127.13     75.69 o 
  -3   1   8     3657.23     3620.70     38.81 o 
  -2   1   8      630.90      670.29     16.82 o 
  -1   1   8        8.45       35.73      8.39 o 
   0   1   8     1589.07     1776.72     23.72 o 
   1   1   8      457.85      356.82     11.32 o 
   2   1   8     1430.65     1481.98     54.42 o 
   3   1   8      798.84      788.61     32.57 o 
   4   1   8      221.32      236.64     22.23 o 
   5   1   8      500.10      476.75     22.93 o 
   6   1   8       75.55       79.95     16.36 o 
   7   1   8       72.50       49.97     24.13 o 
   8   1   8       15.49       24.10     30.86 o 
 -10   2   8      131.22      184.45     58.95 o 
  -9   2   8        8.60       27.48     33.07 o 
  -8   2   8        1.63        0.08     22.38 o 
  -7   2   8      108.20      104.78     17.38 o 
  -6   2   8      242.27      239.44     19.39 o 
  -5   2   8        7.37        6.19     14.51 o 
  -4   2   8     6735.29     7251.63     63.07 o 
  -3   2   8     2478.64     2510.94     33.89 o 
  -2   2   8     5861.20     5736.02     62.49 o 
  -1   2   8     2523.75     2657.35     31.37 o 
   0   2   8     1633.07     1647.62     30.11 o 
   1   2   8     2567.54     2396.03     35.45 o 
   2   2   8     3432.81     3529.48     85.00 o 
   3   2   8      172.45      154.60     19.52 o 
   4   2   8     2011.63     2014.30     46.17 o 
   5   2   8       34.65       47.86     14.17 o 
   6   2   8      610.04      756.91     34.18 o 
   7   2   8      261.12      374.02     38.06 o 
   8   2   8       61.23      105.93     35.92 o 
 -10   3   8        1.59        0.10     42.82 o 
  -9   3   8       84.84       60.71     34.46 o 
  -8   3   8       93.65       91.47     25.02 o 
  -7   3   8        3.20       10.05     22.86 o 
  -6   3   8      950.25      950.04     27.97 o 
  -5   3   8     1012.10     1044.67     27.27 o 
  -4   3   8     1717.63     1580.44     29.73 o 
  -3   3   8     1037.49      944.09     26.09 o 
  -2   3   8       99.55      124.44     11.01 o 
  -1   3   8     2267.70     2490.12     28.94 o 
   0   3   8       22.65       25.61     12.12 o 
   1   3   8     3572.05     3538.25     49.54 o 
   2   3   8      856.18      930.12     33.80 o 
   3   3   8     1057.14     1111.71     38.79 o 
   4   3   8      161.92      175.85     20.10 o 
   5   3   8      817.77      777.05     34.66 o 
   6   3   8       17.42        4.40     27.07 o 
   7   3   8      318.63      341.98     47.77 o 
   8   3   8       98.49       43.03     30.84 o 
 -10   4   8       97.71        6.17     55.67 o 
  -9   4   8        6.36       10.79     30.54 o 
  -8   4   8        4.57        0.25     29.68 o 
  -7   4   8      244.98      357.40     34.18 o 
  -6   4   8        5.34        4.98     18.28 o 
  -5   4   8     2787.52     2841.74     41.49 o 
  -4   4   8     3950.85     4234.09     47.19 o 
  -3   4   8     1291.81     1456.40     31.61 o 
  -2   4   8        0.48        1.01      9.89 o 
  -1   4   8       64.18       46.84     15.92 o 
   0   4   8       54.22       65.99     17.20 o 
   1   4   8     2188.61     2134.85     43.36 o 
   2   4   8      263.36      266.90     23.41 o 
   3   4   8      327.25      318.08     24.52 o 
   4   4   8       53.14       78.20     22.55 o 
   5   4   8      179.64      159.95     26.19 o 
   6   4   8        0.73        8.57     26.24 o 
   7   4   8        0.00        8.00     26.58 o 
  -9   5   8        0.32        9.75     32.07 o 
  -8   5   8       83.30       86.67     23.57 o 
  -7   5   8      173.75      139.76     23.88 o 
  -6   5   8       35.95       22.49     19.35 o 
  -5   5   8        4.88       33.77     24.06 o 
  -4   5   8     6081.47     6705.82     58.46 o 
  -3   5   8     2269.45     2123.94     37.30 o 
  -2   5   8     2282.49     2263.35     37.72 o 
  -1   5   8       24.54       38.87     13.80 o 
   0   5   8      443.77      499.88     22.25 o 
   1   5   8     1749.31     1575.83     40.21 o 
   2   5   8     3303.59     3207.63     65.82 o 
   3   5   8        0.76        9.04     18.41 o 
   4   5   8      870.55      897.75     46.03 o 
   5   5   8       40.83       17.25     33.03 o 
   6   5   8       40.05       26.56     24.22 o 
   7   5   8       10.47        2.60     29.94 o 
  -9   6   8        8.70       16.82     24.73 o 
  -8   6   8      113.94      106.45     23.29 o 
  -7   6   8        2.86        1.71     20.46 o 
  -6   6   8      253.40      274.13     32.01 o 
  -5   6   8      165.99      174.22     22.39 o 
  -4   6   8       32.02       53.93     12.08 o 
  -3   6   8     3401.56     3407.81     44.00 o 
  -2   6   8      100.69      112.33     12.83 o 
  -1   6   8      695.00      788.60     26.05 o 
   0   6   8      329.56      364.43     26.78 o 
   1   6   8      450.96      409.44     22.76 o 
   2   6   8      202.69      199.65     21.44 o 
   3   6   8      930.44      998.26     43.34 o 
   4   6   8       44.27       75.97     30.42 o 
   5   6   8      419.86      381.44     40.31 o 
   6   6   8       50.24       13.60     25.66 o 
   7   6   8      146.09      163.21     54.51 o 
  -9   7   8      136.86      170.84     38.07 o 
  -8   7   8       24.41       44.24     42.98 o 
  -7   7   8      719.59      763.98     38.94 o 
  -6   7   8        7.41        4.53     19.57 o 
  -5   7   8     1876.29     1928.55     52.03 o 
  -4   7   8       12.67       11.20     13.24 o 
  -3   7   8       92.50       77.93     14.06 o 
  -2   7   8      841.00      838.89     27.75 o 
  -1   7   8      205.43      223.32     19.39 o 
   0   7   8       86.90       57.50     16.40 o 
   1   7   8      561.39      564.99     27.73 o 
   2   7   8       11.03        1.18     16.83 o 
   3   7   8        1.53       19.18     32.67 o 
   4   7   8      510.12      388.95     49.97 o 
   5   7   8       32.09       89.02     29.18 o 
   6   7   8       32.74       59.79     35.33 o 
  -9   8   8       71.03       14.94     61.73 o 
  -8   8   8      218.81      230.07     30.01 o 
  -7   8   8        4.71        0.53     22.37 o 
  -6   8   8      394.10      490.66     33.46 o 
  -5   8   8      839.97      814.02     39.42 o 
  -4   8   8     2632.95     2850.09     47.82 o 
  -3   8   8      160.78      169.25     21.60 o 
  -2   8   8       27.09       12.36     12.18 o 
  -1   8   8      131.07      127.41     16.59 o 
   0   8   8        2.40        1.48     16.44 o 
   1   8   8      150.31      164.46     18.26 o 
   2   8   8     1645.62     1496.16     49.87 o 
   3   8   8       22.68       21.73     28.70 o 
   4   8   8      171.31      173.58     35.02 o 
   5   8   8       22.14       19.44     31.11 o 
   6   8   8        8.05       82.88     59.80 o 
  -8   9   8        0.18        6.50     23.93 o 
  -7   9   8       26.76       66.85     25.12 o 
  -6   9   8       11.69        1.38     22.45 o 
  -5   9   8       83.88       51.68     20.12 o 
  -4   9   8      677.59      700.39     44.33 o 
  -3   9   8     1315.22     1482.39     44.21 o 
  -2   9   8       20.11       37.82     18.44 o 
  -1   9   8       57.69       50.24     15.15 o 
   0   9   8      146.46      158.24     17.22 o 
   1   9   8       32.77       19.29     18.77 o 
   2   9   8      585.86      601.59     40.50 o 
   3   9   8     1414.63     1403.82     92.52 o 
   4   9   8      114.47       53.46     34.66 o 
   5   9   8      141.69      134.11     33.18 o 
  -7  10   8       14.62        8.80     23.41 o 
  -6  10   8       26.67       15.62     22.10 o 
  -5  10   8      280.72      281.55     35.02 o 
  -4  10   8       45.34       36.83     20.96 o 
  -3  10   8       19.51       21.17     17.41 o 
  -2  10   8       59.94       73.23     18.29 o 
  -1  10   8        1.44        0.02     17.95 o 
   0  10   8       14.83       12.91     14.36 o 
   1  10   8        6.24        0.03     27.24 o 
   2  10   8       43.35       79.68     20.73 o 
   3  10   8      214.81      260.48     34.50 o 
   4  10   8      181.04      208.63     45.11 o 
  -7  11   8       43.12        6.39     24.13 o 
  -6  11   8        1.44       20.65     23.35 o 
  -5  11   8      489.14      434.51     47.73 o 
  -4  11   8     1232.81     1519.52     96.32 o 
  -3  11   8       31.40       13.71     18.50 o 
  -2  11   8        1.76        6.23     27.00 o 
  -1  11   8      267.40      287.47     35.28 o 
   0  11   8        6.17       11.13     16.07 o 
   1  11   8      382.99      375.68     30.10 o 
   2  11   8      302.98      330.07     30.44 o 
   3  11   8       12.30        0.22     36.28 o 
   4  11   8       16.54        1.11     46.39 o 
  -6  12   8       98.02       81.05     43.90 o 
  -5  12   8       65.14      113.29     29.64 o 
  -4  12   8      558.16      595.59     98.67 o 
  -3  12   8      483.52      469.54     37.55 o 
  -2  12   8       48.13       17.45     22.68 o 
  -1  12   8       35.37      118.98     28.70 o 
   0  12   8      102.06      102.87     30.30 o 
   1  12   8        1.24       15.75     25.07 o 
   2  12   8      418.28      430.58     41.90 o 
   3  12   8      138.19       88.29     35.70 o 
  -4  13   8        3.43        1.42     46.00 o 
  -3  13   8      312.61      229.54     38.31 o 
  -2  13   8        0.69       26.75     33.13 o 
  -1  13   8       10.45       24.06     27.34 o 
   0  13   8        7.33       13.25     27.92 o 
   1  13   8       12.92       31.94     33.50 o 
  -3  14   8      110.72      153.57     73.47 o 
  -2  14   8       54.53       78.91    103.30 o 
  -1  14   8       33.84        1.81     81.63 o 
   0  14   8        6.41        1.45     48.94 o 
  -2  15   8      206.60      193.70     57.11 o 
  -1 -20   9       82.26       25.15     48.36 o 
   0 -20   9      755.25      676.55     87.86 o 
   2 -20   9       45.38       52.76     48.52 o 
   3 -20   9       70.18       63.59     25.52 o 
   4 -20   9        0.17       31.27     33.46 o 
   5 -20   9       24.44       58.21     47.29 o 
  -1 -19   9       17.25        0.49     47.35 o 
   0 -19   9      163.89      172.84     30.25 o 
   1 -19   9      546.02      523.54     46.01 o 
   2 -19   9        1.18       32.15     27.92 o 
   3 -19   9       11.99       27.91     36.72 o 
   4 -19   9       42.40       21.82     23.41 o 
   5 -19   9       64.49      115.77     36.83 o 
  -3 -18   9      141.76      117.25     47.84 o 
  -2 -18   9      206.68      187.40     40.47 o 
  -1 -18   9      268.60      289.73     41.08 o 
   0 -18   9        0.95       18.48     30.08 o 
   1 -18   9      117.92       59.23     29.50 o 
   2 -18   9       65.22       74.75     24.57 o 
   3 -18   9      140.53       57.81     23.58 o 
   4 -18   9      202.03      181.63     35.32 o 
   5 -18   9      228.82      137.34     29.02 o 
  -4 -17   9      232.91      179.81     31.42 o 
  -3 -17   9       85.34      120.19     27.85 o 
  -2 -17   9      278.72      255.06     32.07 o 
  -1 -17   9      369.59      330.19     44.98 o 
   0 -17   9      710.29      752.17     70.59 o 
   1 -17   9        3.65        0.09     18.51 o 
   2 -17   9      344.72      373.24     32.37 o 
   3 -17   9        0.17        3.73     39.27 o 
   4 -17   9      331.69      339.44     32.12 o 
   5 -17   9      296.97      317.96     34.82 o 
   6 -17   9      142.43      161.99     32.98 o 
   7 -17   9       64.09       76.32     34.02 o 
  -5 -16   9        7.08        0.11     23.22 o 
  -4 -16   9        1.46        0.46     20.55 o 
  -3 -16   9      756.12      731.81     67.08 o 
  -2 -16   9       83.17       59.82     34.04 o 
  -1 -16   9      252.13      287.11     28.04 o 
   0 -16   9      551.24      522.64     45.23 o 
   1 -16   9      382.02      416.26     27.91 o 
   2 -16   9       21.82       13.66     16.69 o 
   3 -16   9      241.80      250.35     27.91 o 
   4 -16   9       63.58       28.37     17.19 o 
   5 -16   9       95.45       64.41     22.32 o 
   6 -16   9      426.65      351.38     34.59 o 
   7 -16   9      149.29      163.40     90.14 o 
  -6 -15   9      237.45      190.82     38.17 o 
  -5 -15   9      323.55      283.42     28.69 o 
  -4 -15   9       86.49       80.74     20.97 o 
  -3 -15   9       13.62        4.95     19.68 o 
  -2 -15   9      715.30      752.42     56.85 o 
  -1 -15   9        0.39        1.13     22.56 o 
   0 -15   9       37.45       59.18     12.80 o 
   1 -15   9      608.83      635.41     30.59 o 
   2 -15   9        0.00        6.44     17.71 o 
   3 -15   9       14.98       29.18     20.37 o 
   4 -15   9      509.85      482.71     36.71 o 
   5 -15   9        0.44       11.10     21.06 o 
   6 -15   9      107.94      101.14     27.84 o 
   7 -15   9      194.56      249.40     38.52 o 
   8 -15   9      101.54      106.96     55.36 o 
  -6 -14   9       11.55       14.62     29.12 o 
  -5 -14   9      353.61      352.54     31.25 o 
  -4 -14   9      404.48      385.45     28.56 o 
  -3 -14   9      790.08      847.94     41.53 o 
  -2 -14   9       21.43       10.96     18.31 o 
  -1 -14   9     1086.72     1163.32     48.40 o 
   0 -14   9      187.34      222.12     16.55 o 
   1 -14   9       38.27       42.60     15.02 o 
   2 -14   9      225.92      249.16     25.98 o 
   3 -14   9      269.66      233.14     25.49 o 
   4 -14   9        8.57        1.06     19.89 o 
   5 -14   9     1116.54     1104.56     47.31 o 
   6 -14   9        4.99        3.31     22.96 o 
   7 -14   9      115.25      123.01     26.48 o 
   8 -14   9      115.69       81.38     35.98 o 
  -7 -13   9       25.62       24.24     42.60 o 
  -6 -13   9        0.11        0.34     19.25 o 
  -5 -13   9        0.19        2.79     17.88 o 
  -4 -13   9      668.87      746.82     36.00 o 
  -3 -13   9      152.39      160.02     23.73 o 
  -2 -13   9      928.46      957.45     40.84 o 
  -1 -13   9       65.40       78.52     11.96 o 
   0 -13   9      873.23      919.44     27.40 o 
   1 -13   9       86.49      119.16     14.85 o 
   2 -13   9     1022.30     1087.15     27.38 o 
   3 -13   9      443.17      433.63     27.78 o 
   4 -13   9      689.17      762.03     43.02 o 
   5 -13   9        7.70        0.50     17.25 o 
   6 -13   9     1279.94     1447.39     54.53 o 
   7 -13   9       30.02        2.96     23.06 o 
   8 -13   9       85.72      158.60     23.88 o 
  -7 -12   9        0.12        0.09     27.11 o 
  -6 -12   9      520.43      610.51     36.62 o 
  -5 -12   9      242.42      251.66     25.56 o 
  -4 -12   9      101.95      119.28     21.36 o 
  -3 -12   9      419.79      423.56     32.47 o 
  -2 -12   9      860.10      834.30     38.72 o 
  -1 -12   9      108.01      100.93     14.68 o 
   0 -12   9      965.02      987.73     23.64 o 
   1 -12   9      643.89      686.60     24.94 o 
   2 -12   9      151.90      145.46     13.44 o 
   3 -12   9      769.74      749.07     26.04 o 
   4 -12   9      705.04      789.05     33.21 o 
   5 -12   9      701.55      790.27     38.48 o 
   6 -12   9       19.70        8.82     24.45 o 
   7 -12   9     1019.15     1122.18     49.79 o 
   8 -12   9       22.94       56.36     26.27 o 
   9 -12   9       35.87        0.23     47.85 o 
  -8 -11   9       18.14        0.04     46.13 o 
  -7 -11   9      368.72      318.30     41.54 o 
  -6 -11   9       47.25       70.00     19.39 o 
  -5 -11   9     1900.42     1815.48     51.54 o 
  -4 -11   9       53.12        7.15     17.58 o 
  -3 -11   9      721.09      640.34     27.18 o 
  -2 -11   9        0.48        7.09     12.43 o 
  -1 -11   9      198.67      207.77     14.33 o 
   0 -11   9      330.18      309.74     14.51 o 
   1 -11   9     3601.40     3819.80     47.32 o 
   2 -11   9      409.55      453.38     15.47 o 
   3 -11   9     1630.67     1626.93     33.27 o 
   4 -11   9      208.93      215.54     16.97 o 
   5 -11   9      122.47      106.44     20.59 o 
   6 -11   9       87.96       88.90     17.33 o 
   7 -11   9        4.84        0.08     17.34 o 
   8 -11   9      192.27      194.59     35.50 o 
   9 -11   9        0.96       20.51     43.96 o 
  -8 -10   9        0.44       94.34     45.98 o 
  -7 -10   9        6.18        0.22     30.92 o 
  -6 -10   9      723.67      731.45     41.33 o 
  -5 -10   9       71.41      112.94     19.34 o 
  -4 -10   9     2622.77     2552.76     61.28 o 
  -3 -10   9      146.30      142.09     16.85 o 
  -2 -10   9      954.42      929.75     25.72 o 
  -1 -10   9      125.87      131.57     17.14 o 
   0 -10   9       36.80       51.53      9.64 o 
   1 -10   9     1406.27     1438.37     21.80 o 
   2 -10   9     3331.18     3595.43     44.66 o 
   3 -10   9       22.79        7.17     11.43 o 
   4 -10   9     1801.93     1856.78     35.14 o 
   5 -10   9      570.72      508.50     21.21 o 
   6 -10   9      343.32      415.78     23.95 o 
   7 -10   9        0.27        1.07     15.33 o 
   8 -10   9        8.60        0.05     26.16 o 
   9 -10   9       83.71       45.72     42.29 o 
  -8  -9   9       68.73       77.30     28.77 o 
  -7  -9   9      165.36      136.76     28.29 o 
  -6  -9   9      273.26      351.79     31.21 o 
  -5  -9   9       68.59       97.26     16.32 o 
  -4  -9   9      807.45      769.98     30.76 o 
  -3  -9   9     1396.66     1303.44     27.28 o 
  -2  -9   9       48.99       33.87     13.31 o 
  -1  -9   9      153.94      122.10     16.16 o 
   0  -9   9     1463.47     1493.54     18.26 o 
   1  -9   9      247.97      220.56     11.04 o 
   2  -9   9      681.34      611.27     24.04 o 
   3  -9   9     3472.58     3517.73     44.65 o 
   4  -9   9      259.42      235.69     17.05 o 
   5  -9   9      119.26      121.55     11.38 o 
   6  -9   9      775.54      867.97     31.70 o 
   7  -9   9      441.55      502.31     26.17 o 
   8  -9   9        1.07        3.97     24.19 o 
   9  -9   9        0.43        1.00     25.92 o 
  -9  -8   9       55.98       40.87     40.74 o 
  -8  -8   9       85.92       93.11     33.42 o 
  -7  -8   9      622.05      604.17     43.54 o 
  -6  -8   9      997.22      955.39     48.16 o 
  -5  -8   9     2177.75     2268.94     52.15 o 
  -4  -8   9        0.65       13.16     14.03 o 
  -3  -8   9       28.37       34.52     10.10 o 
  -2  -8   9       76.46       89.11      7.98 o 
  -1  -8   9      644.11      580.99     14.02 o 
   0  -8   9     2833.07     2782.29     34.33 o 
   1  -8   9     3241.85     3248.69     31.48 o 
   2  -8   9      127.42      119.18     12.69 o 
   3  -8   9       18.73       35.52      9.40 o 
   4  -8   9     2071.26     2201.49     28.79 o 
   5  -8   9      872.85      785.01     21.04 o 
   6  -8   9      271.06      253.71     14.65 o 
   7  -8   9      264.23      339.69     22.21 o 
   8  -8   9        7.55        4.06     18.44 o 
   9  -8   9       35.92        1.74     34.24 o 
  -9  -7   9       32.12       23.79     30.97 o 
  -8  -7   9       22.42       28.51     24.20 o 
  -7  -7   9      561.44      559.63     38.42 o 
  -6  -7   9     1445.56     1315.97     53.59 o 
  -5  -7   9     2242.91     2181.37     44.81 o 
  -4  -7   9     6176.96     5891.06     68.06 o 
  -3  -7   9      317.80      308.84     11.51 o 
  -2  -7   9      661.45      615.05     17.36 o 
  -1  -7   9      132.95      136.37     10.98 o 
   0  -7   9       24.56       23.39      7.81 o 
   1  -7   9     1750.92     1491.09     54.99 o 
   2  -7   9     2172.14     2272.98     36.51 o 
   3  -7   9     1867.02     1905.20     36.30 o 
   4  -7   9      294.61      327.45     13.83 o 
   5  -7   9     1891.93     1913.89     34.29 o 
   6  -7   9       23.02       38.89     10.97 o 
   7  -7   9       28.41        9.56     13.02 o 
   8  -7   9       20.47        0.23     21.41 o 
   9  -7   9       69.57      134.74     28.17 o 
  -9  -6   9       63.91       71.06     31.09 o 
  -8  -6   9        6.21        9.59     40.82 o 
  -7  -6   9      358.40      405.54     34.33 o 
  -6  -6   9       18.71       17.67     26.95 o 
  -5  -6   9       44.44       40.74     10.67 o 
  -4  -6   9     4220.27     3824.44     89.25 o 
  -3  -6   9     1603.94     1645.24     26.93 o 
  -2  -6   9     4498.47     4440.23     53.22 o 
  -1  -6   9      479.83      573.23     19.06 o 
   0  -6   9       85.16      126.30      8.76 o 
   1  -6   9       14.80       13.22     12.64 o 
   2  -6   9     6191.09     5949.34     49.43 o 
   3  -6   9     5450.82     5555.84     63.02 o 
   4  -6   9     2175.85     2051.65     35.51 o 
   5  -6   9      145.64      207.97     15.47 o 
   6  -6   9      481.12      481.63     22.08 o 
   7  -6   9       51.65       38.44     21.45 o 
   8  -6   9      298.54      337.58     30.49 o 
   9  -6   9       13.18        6.97     48.16 o 
  -9  -5   9      200.67      131.49     30.03 o 
  -8  -5   9      339.20      297.18     33.36 o 
  -7  -5   9      342.76      318.81     32.52 o 
  -6  -5   9      537.82      559.15     47.27 o 
  -5  -5   9     1622.23     1579.17     32.22 o 
  -4  -5   9      482.85      495.66     22.51 o 
  -3  -5   9     2382.80     2397.32     40.95 o 
  -2  -5   9      279.40      337.84     13.58 o 
  -1  -5   9      424.15      392.72     12.44 o 
   0  -5   9     1427.65     1456.94     21.82 o 
   1  -5   9      267.54      306.47     13.28 o 
   2  -5   9      993.73      995.31     25.87 o 
   3  -5   9     1617.23     1544.39     32.88 o 
   4  -5   9     1761.28     1901.11     33.51 o 
   5  -5   9     1247.30     1213.95     32.67 o 
   6  -5   9        2.61       27.97     13.37 o 
   7  -5   9      121.43      119.57     17.59 o 
   8  -5   9        0.07        0.07     15.49 o 
   9  -5   9       93.22       90.12     55.89 o 
 -10  -4   9        0.07        0.01     42.11 o 
  -9  -4   9      303.44      322.24     46.84 o 
  -8  -4   9      101.87       64.41     32.13 o 
  -7  -4   9     1560.71     1543.41     58.48 o 
  -6  -4   9      200.06      214.95     21.98 o 
  -5  -4   9      721.41      737.69     23.06 o 
  -4  -4   9     3000.65     2967.99     36.07 o 
  -3  -4   9      808.95      805.34     23.25 o 
  -2  -4   9     2262.07     2574.64     72.35 o 
  -1  -4   9     8497.13     9171.50     99.40 o 
   0  -4   9      348.70      390.16      9.73 o 
   1  -4   9     6730.55     6488.50    116.27 o 
   2  -4   9      830.64      925.74     19.18 o 
   3  -4   9     1452.93     1388.70     21.28 o 
   4  -4   9       20.84       17.47     10.10 o 
   5  -4   9       16.70       24.66     11.25 o 
   6  -4   9      299.45      262.79     19.79 o 
   7  -4   9      257.53      236.64     18.69 o 
   8  -4   9        5.81       27.43     16.35 o 
   9  -4   9       52.56        2.31     73.97 o 
 -10  -3   9       41.52       59.04     46.45 o 
  -9  -3   9       44.48       50.13     40.88 o 
  -8  -3   9      250.44      302.40     35.44 o 
  -7  -3   9       57.80       44.79     20.06 o 
  -6  -3   9     1040.83      981.31     39.45 o 
  -5  -3   9       38.58       42.16     16.92 o 
  -4  -3   9     1664.75     1592.05     39.00 o 
  -3  -3   9     4512.39     4079.52     86.31 o 
  -2  -3   9     1219.71     1269.85     32.84 o 
  -1  -3   9        0.18        8.20      6.13 o 
   0  -3   9     9794.53     9515.63     50.94 o 
   1  -3   9       42.72       28.88      6.56 o 
   2  -3   9    14936.18    14354.53     76.87 o 
   3  -3   9      823.32      676.08     16.51 o 
   4  -3   9     1623.41     1557.20     28.91 o 
   5  -3   9      189.40      162.57     11.45 o 
   6  -3   9      142.35      165.14     17.03 o 
   7  -3   9       27.12       52.59     17.10 o 
   8  -3   9      272.84      309.51     24.24 o 
   9  -3   9       24.92        7.46     33.71 o 
 -10  -2   9      250.34      263.59     57.29 o 
  -9  -2   9       60.03       90.84     30.37 o 
  -8  -2   9      334.69      307.09     46.99 o 
  -7  -2   9      510.25      504.03     33.73 o 
  -6  -2   9      170.80      200.36     25.61 o 
  -5  -2   9       10.38       15.95     14.11 o 
  -4  -2   9      595.81      699.77     28.88 o 
  -3  -2   9     2426.11     2335.61     60.69 o 
  -2  -2   9      534.70      616.64     18.43 o 
  -1  -2   9      175.78      298.98     14.98 o 
   0  -2   9        2.58        7.33     10.22 o 
   1  -2   9      518.38      531.74     30.50 o 
   2  -2   9     2912.10     2826.97     87.06 o 
   3  -2   9     5936.97     5329.47     87.22 o 
   4  -2   9       78.86       65.51     11.68 o 
   5  -2   9     1536.29     1566.77     39.00 o 
   6  -2   9      233.42      326.36     19.70 o 
   7  -2   9        2.67       11.04     15.33 o 
   8  -2   9       42.28       43.55     19.98 o 
   9  -2   9      138.16      110.86     32.00 o 
  -9  -1   9      915.93     1164.70     67.71 o 
  -8  -1   9       25.81       14.83     23.24 o 
  -7  -1   9     1880.83     1808.42     65.38 o 
  -6  -1   9        3.85       17.58     15.80 o 
  -5  -1   9      634.17      598.63     28.77 o 
  -4  -1   9     1615.70     1571.47     36.04 o 
  -3  -1   9     2200.65     2230.83     39.13 o 
  -2  -1   9     1757.60     1956.35     35.33 o 
  -1  -1   9     2178.07     2459.75     24.59 o 
   0  -1   9        2.58        1.66      5.22 o 
   1  -1   9     2429.58     2112.56     45.90 o 
   2  -1   9        2.21        8.37      5.59 o 
   3  -1   9        1.13        0.12     10.53 o 
   4  -1   9      448.50      483.42     20.61 o 
   5  -1   9       25.48       14.85     14.25 o 
   6  -1   9       66.78       41.20     17.49 o 
   7  -1   9      137.71      137.97     32.33 o 
   8  -1   9       27.77       76.98     29.15 o 
   9  -1   9        1.13       37.82     27.75 o 
  -9   0   9      103.27      156.27     35.61 o 
  -8   0   9     1266.83     1328.94     72.99 o 
  -7   0   9       15.14       49.08     20.71 o 
  -6   0   9      864.32      861.20     32.69 o 
  -5   0   9      239.60      230.12     19.89 o 
  -4   0   9     1155.21     1212.93     28.96 o 
  -3   0   9     2078.10     1989.14     33.10 o 
  -2   0   9      166.34      212.87     17.52 o 
  -1   0   9     1352.04     1416.89     49.04 o 
   0   0   9     4351.44     3705.39     68.66 o 
   1   0   9     4351.93     4155.30     74.78 o 
   2   0   9     8660.32     8431.54    105.18 o 
   3   0   9     1221.21     1155.13     23.57 o 
   4   0   9      300.03      295.36     18.68 o 
   5   0   9       10.99       25.59     13.28 o 
   6   0   9       26.91       24.94     16.56 o 
   7   0   9      107.18      131.61     22.09 o 
   8   0   9       77.52       59.71     28.25 o 
   9   0   9        3.94       10.68     41.94 o 
 -10   1   9      174.68      151.81     55.99 o 
  -9   1   9       18.98        0.03     25.70 o 
  -8   1   9       21.31       22.41     17.83 o 
  -7   1   9      173.48      232.70     27.31 o 
  -6   1   9      281.63      265.50     20.36 o 
  -5   1   9      207.22      247.37     14.68 o 
  -4   1   9     2534.44     2480.90     34.90 o 
  -3   1   9       41.93       15.08     10.74 o 
  -2   1   9     1072.20     1173.19     29.21 o 
  -1   1   9     3073.19     2971.43     33.98 o 
   0   1   9      581.75      446.76     17.62 o 
   1   1   9      851.39      795.46     19.74 o 
   2   1   9     3183.62     3284.15     49.83 o 
   3   1   9     4375.16     4542.59     56.65 o 
   4   1   9       19.66       11.96     14.95 o 
   5   1   9       13.03        2.52     19.72 o 
   6   1   9       18.68       16.73     17.10 o 
   7   1   9      112.20       58.29     24.29 o 
   8   1   9      347.09      344.72     37.55 o 
 -10   2   9      201.71      201.58     58.74 o 
  -9   2   9      497.59      473.79     43.74 o 
  -8   2   9        2.84        4.12     27.33 o 
  -7   2   9       29.87       23.52     17.09 o 
  -6   2   9        8.16        0.17     11.82 o 
  -5   2   9       25.83       44.15     18.81 o 
  -4   2   9     2319.03     2249.38     36.27 o 
  -3   2   9     3426.48     3317.41     48.52 o 
  -2   2   9      328.94      293.33     18.43 o 
  -1   2   9        1.62        0.02      9.64 o 
   0   2   9     2429.84     2546.98     41.29 o 
   1   2   9       66.45       71.64      9.68 o 
   2   2   9        5.41        0.12     13.06 o 
   3   2   9      205.86      213.64     19.20 o 
   4   2   9      473.05      418.57     26.72 o 
   5   2   9       31.43       35.58     20.31 o 
   6   2   9        0.49        2.09     19.17 o 
   7   2   9        1.18        4.83     41.61 o 
   8   2   9       23.04        1.91     31.82 o 
 -10   3   9      111.03       86.47     53.65 o 
  -9   3   9      293.19      272.43     44.06 o 
  -8   3   9      370.24      347.02     36.32 o 
  -7   3   9      318.93      298.04     32.12 o 
  -6   3   9       35.65       32.06     17.34 o 
  -5   3   9        0.19        2.40     14.67 o 
  -4   3   9       27.33       25.94     12.86 o 
  -3   3   9     4730.80     4663.45     49.83 o 
  -2   3   9     3413.66     3677.11     52.17 o 
  -1   3   9     1794.21     1884.99     34.89 o 
   0   3   9     1334.28     1286.44     33.57 o 
   1   3   9     1586.89     1575.42     31.09 o 
   2   3   9      793.45      700.72     34.43 o 
   3   3   9      190.63      151.77     21.56 o 
   4   3   9      282.17      234.93     26.70 o 
   5   3   9       71.98       51.77     22.93 o 
   6   3   9      139.15       63.51     25.33 o 
   7   3   9       77.90       96.89     26.15 o 
   8   3   9       22.41       26.39     41.62 o 
  -9   4   9       41.95       41.31     34.55 o 
  -8   4   9      149.11      218.25     30.41 o 
  -7   4   9       44.97       27.97     38.68 o 
  -6   4   9      189.67      212.68     25.44 o 
  -5   4   9        2.98        2.06     13.82 o 
  -4   4   9       12.55        4.43     14.01 o 
  -3   4   9      463.08      456.26     21.82 o 
  -2   4   9     3732.79     3754.86     46.69 o 
  -1   4   9     2476.47     2384.61     41.18 o 
   0   4   9     3380.21     3314.42     70.66 o 
   1   4   9      820.53      820.59     28.06 o 
   2   4   9      348.30      279.20     31.18 o 
   3   4   9     1169.42     1198.71     39.08 o 
   4   4   9      243.69      238.70     26.69 o 
   5   4   9       41.96       64.02     25.93 o 
   6   4   9       17.30        6.81     24.38 o 
   7   4   9        1.04        5.28     26.19 o 
  -9   5   9       24.25       16.10     26.55 o 
  -8   5   9       58.12       69.44     22.39 o 
  -7   5   9       35.86       41.02     20.93 o 
  -6   5   9       17.37       17.32     20.09 o 
  -5   5   9      182.34      159.15     22.20 o 
  -4   5   9      711.49      776.50     24.46 o 
  -3   5   9      388.39      356.57     20.12 o 
  -2   5   9       31.71       43.02     11.41 o 
  -1   5   9     1069.15     1129.14     32.98 o 
   0   5   9      250.90      231.05     20.66 o 
   1   5   9     1667.78     1624.64     44.28 o 
   2   5   9        0.13        0.00     15.91 o 
   3   5   9      247.39      269.37     37.58 o 
   4   5   9      148.57       87.46     38.23 o 
   5   5   9        5.39        0.09     26.73 o 
   6   5   9        3.31        4.00     26.22 o 
   7   5   9       36.72       80.93     48.23 o 
  -9   6   9      236.63      219.62     35.82 o 
  -8   6   9      119.83      150.86     26.99 o 
  -7   6   9       70.47       73.61     24.25 o 
  -6   6   9        4.50        3.79     18.96 o 
  -5   6   9      170.03      160.48     25.51 o 
  -4   6   9     1380.65     1555.79     33.24 o 
  -3   6   9     3195.61     3240.89     50.89 o 
  -2   6   9      757.95      895.29     27.98 o 
  -1   6   9     1099.44     1040.49     30.35 o 
   0   6   9        0.80        2.59     16.11 o 
   1   6   9       19.42        7.11     16.23 o 
   2   6   9       35.76        3.27     26.30 o 
   3   6   9      295.72      327.79     37.78 o 
   4   6   9      135.46       99.34     60.18 o 
   5   6   9        1.14       14.09     23.50 o 
   6   6   9        0.29        0.85     42.49 o 
  -9   7   9       10.39        4.28     58.11 o 
  -8   7   9      397.81      432.99     40.77 o 
  -7   7   9      102.68       77.18     22.18 o 
  -6   7   9       61.82       71.56     28.48 o 
  -5   7   9        1.54       12.23     19.38 o 
  -4   7   9      841.75      843.08     29.76 o 
  -3   7   9      761.67      710.27     24.67 o 
  -2   7   9     2963.79     3273.52     49.42 o 
  -1   7   9        9.08       15.63     15.87 o 
   0   7   9     1085.12     1154.23     32.91 o 
   1   7   9        7.10        7.62     14.00 o 
   2   7   9      154.02      158.65     25.49 o 
   3   7   9      186.14      160.91     38.70 o 
   4   7   9      261.87      248.63     37.85 o 
   5   7   9        1.80        0.74     47.38 o 
   6   7   9       63.66      118.82     48.63 o 
  -9   8   9        1.69       13.41     57.15 o 
  -8   8   9       10.39       17.61     25.27 o 
  -7   8   9      221.60      159.11     26.16 o 
  -6   8   9       84.04       68.76     21.57 o 
  -5   8   9       16.38        0.98     19.35 o 
  -4   8   9      422.31      375.84     27.49 o 
  -3   8   9        0.13        0.29     20.56 o 
  -2   8   9      262.64      271.67     18.94 o 
  -1   8   9      720.49      721.09     42.03 o 
   0   8   9        5.81        0.05     15.31 o 
   1   8   9      425.33      332.32     31.53 o 
   2   8   9        7.64       13.57     30.83 o 
   3   8   9       10.83        6.83     27.62 o 
   4   8   9      146.58      188.28     40.16 o 
   5   8   9      109.99      114.71     29.56 o 
  -8   9   9      106.15        2.27     34.66 o 
  -7   9   9      170.47      106.48     26.63 o 
  -6   9   9       70.71      121.73     25.17 o 
  -5   9   9      507.03      456.75     32.70 o 
  -4   9   9      726.34      745.52     49.08 o 
  -3   9   9     1429.54     1420.32     44.87 o 
  -2   9   9       28.19       35.20     20.22 o 
  -1   9   9        1.85        0.34     15.70 o 
   0   9   9       38.09       44.61     21.87 o 
   1   9   9      101.78       69.61     21.85 o 
   2   9   9       20.92       40.41     22.71 o 
   3   9   9      116.62      134.39     51.35 o 
   4   9   9        0.31        2.19     31.70 o 
  -7  10   9       76.61       77.39     27.20 o 
  -6  10   9       56.28       47.35     23.90 o 
  -5  10   9      165.55      194.58     36.15 o 
  -4  10   9      620.46      630.87     42.42 o 
  -3  10   9      929.49      910.17     41.75 o 
  -2  10   9     1271.62     1233.11     54.30 o 
  -1  10   9       43.82       70.82     35.38 o 
   0  10   9        9.62       46.64     16.96 o 
   1  10   9        0.08        0.60     20.24 o 
   2  10   9        0.03        9.10     21.48 o 
   3  10   9      155.17      198.77     27.35 o 
   4  10   9       92.26       74.31     47.09 o 
  -7  11   9        0.15        5.89     40.74 o 
  -6  11   9       88.25      149.16     25.32 o 
  -5  11   9      246.71      326.93     91.79 o 
  -4  11   9       10.26       82.46     34.54 o 
  -3  11   9      158.00       82.24     22.08 o 
  -2  11   9      565.61      586.06     43.61 o 
  -1  11   9      278.11      459.70     54.34 o 
   0  11   9       25.00        0.17     26.67 o 
   1  11   9        7.64       16.98     21.44 o 
   2  11   9        0.53       19.39     23.88 o 
   3  11   9        9.99       18.50     31.79 o 
  -5  12   9        9.60        0.30     37.95 o 
  -4  12   9      585.70      629.18     57.63 o 
  -3  12   9      121.59      104.13     31.67 o 
  -2  12   9       10.86        0.01     32.45 o 
  -1  12   9      432.03      513.30     50.61 o 
   0  12   9       48.27       99.29     28.68 o 
   1  12   9       59.89       45.20     33.75 o 
   2  12   9       24.60       36.80     32.10 o 
   3  12   9       12.18        0.04     47.50 o 
  -3  13   9      439.56      230.24     64.76 o 
  -2  13   9      198.43      151.06     41.31 o 
  -1  13   9       11.66       14.05     28.15 o 
   0  13   9       44.98       20.60     28.68 o 
  -2  14   9      301.44      181.43     58.92 o 
  -1  14   9      109.00      154.24     40.28 o 
  -1 -20  10       37.49        0.04     43.55 o 
   2 -20  10       37.27       31.56     42.22 o 
   3 -20  10      251.67      219.90     33.30 o 
   4 -20  10       28.44       73.21     31.78 o 
   5 -20  10        3.10        2.45     46.49 o 
  -1 -19  10       41.91       74.97     35.40 o 
   0 -19  10      152.05      130.86     38.20 o 
   1 -19  10      923.71      868.01     62.99 o 
   2 -19  10        0.03       17.38     22.22 o 
   3 -19  10        3.67        9.69     34.77 o 
   4 -19  10      135.60      146.72     49.82 o 
   5 -19  10        0.99        0.28     43.35 o 
   6 -19  10        0.79        7.03     44.67 o 
  -3 -18  10       13.43       37.21     48.25 o 
  -2 -18  10      108.23       61.49     37.68 o 
  -1 -18  10       25.79       23.41     31.92 o 
   0 -18  10      260.33      257.38     32.16 o 
   1 -18  10      147.61      137.87     32.73 o 
   2 -18  10      991.28     1173.11     52.36 o 
   3 -18  10       16.53        5.21     21.97 o 
   4 -18  10       11.45       17.50     22.37 o 
   5 -18  10      151.73      115.51     26.97 o 
   6 -18  10        0.27       36.08     31.78 o 
  -4 -17  10      192.90      156.43     29.09 o 
  -3 -17  10        3.78        8.74     24.33 o 
  -2 -17  10       15.42       10.42     22.04 o 
  -1 -17  10      363.06      415.45     45.12 o 
   0 -17  10      254.27      194.58     28.20 o 
   1 -17  10      358.08      398.95     24.61 o 
   2 -17  10      409.34      392.19     42.38 o 
   3 -17  10      841.09     1024.64     47.22 o 
   4 -17  10      155.02      125.56     27.49 o 
   5 -17  10        2.44        1.18     30.06 o 
   6 -17  10      116.58       52.38     26.37 o 
   7 -17  10        1.09       21.81     32.29 o 
  -5 -16  10       54.69      103.79     28.61 o 
  -4 -16  10       16.90        3.60     22.55 o 
  -3 -16  10      499.37      404.47     35.48 o 
  -2 -16  10      151.37      123.86     28.52 o 
  -1 -16  10      379.70      308.92     31.02 o 
   0 -16  10      470.82      509.71     43.87 o 
   1 -16  10      818.51      776.14     30.10 o 
   2 -16  10       15.17       51.03     28.31 o 
   3 -16  10      391.56      393.02     35.59 o 
   4 -16  10      783.34      800.61     45.33 o 
   5 -16  10      119.69      113.43     22.27 o 
   6 -16  10       32.74        2.55     24.55 o 
   7 -16  10       57.90       28.23     36.49 o 
  -6 -15  10      157.40      186.90     44.03 o 
  -5 -15  10       11.68        0.77     21.12 o 
  -4 -15  10       42.73      112.79     25.22 o 
  -3 -15  10      391.29      369.32     33.48 o 
  -2 -15  10      761.76      700.58     58.36 o 
  -1 -15  10      171.76      155.90     22.46 o 
   0 -15  10      433.66      380.60     22.30 o 
   1 -15  10     1110.28     1269.21     33.37 o 
   2 -15  10      577.26      581.47     36.32 o 
   3 -15  10       12.38       70.00     20.53 o 
   4 -15  10       62.29       62.90     19.13 o 
   5 -15  10       31.66       36.51     20.64 o 
   6 -15  10       21.25        7.21     24.45 o 
   7 -15  10      245.52      215.96     36.55 o 
  -6 -14  10        7.76        0.01     22.38 o 
  -5 -14  10       11.74        5.09     18.94 o 
  -4 -14  10      730.10      762.40     39.36 o 
  -3 -14  10        5.94        0.23     27.90 o 
  -2 -14  10      124.34      122.73     22.63 o 
  -1 -14  10      617.09      565.10     35.23 o 
   0 -14  10      187.49      169.55     15.64 o 
   1 -14  10      135.19      164.67     15.61 o 
   2 -14  10     1144.35     1249.76     29.23 o 
   3 -14  10      271.78      270.46     22.47 o 
   4 -14  10       17.34        0.58     20.62 o 
   5 -14  10      279.77      275.50     29.70 o 
   6 -14  10       29.16       31.67     23.63 o 
   7 -14  10       61.00       23.35     24.81 o 
   8 -14  10      305.60      226.92     49.01 o 
  -7 -13  10       34.53        1.08     43.83 o 
  -6 -13  10      123.73      110.03     29.78 o 
  -5 -13  10       29.55       18.75     17.15 o 
  -4 -13  10      784.36      769.04     34.77 o 
  -3 -13  10      726.75      691.69     40.97 o 
  -2 -13  10      466.91      508.75     33.86 o 
  -1 -13  10        0.24        0.01     11.99 o 
   0 -13  10     1078.74     1012.20     27.32 o 
   1 -13  10       56.95       31.28      9.95 o 
   2 -13  10       28.92       18.21     10.37 o 
   3 -13  10      373.63      421.23     22.70 o 
   4 -13  10        2.58        0.04     16.41 o 
   5 -13  10        0.54        0.22     21.66 o 
   6 -13  10      337.21      368.65     38.62 o 
   7 -13  10        8.19       39.28     25.47 o 
   8 -13  10      117.21      174.18     33.39 o 
  -7 -12  10      190.38      224.67     44.15 o 
  -6 -12  10       74.93       48.18     25.60 o 
  -5 -12  10        0.52        1.91     17.03 o 
  -4 -12  10       36.31       13.62     16.26 o 
  -3 -12  10     2055.33     2226.17     53.75 o 
  -2 -12  10     1408.13     1251.63     43.59 o 
  -1 -12  10     2437.38     2546.21     44.07 o 
   0 -12  10        0.12        4.86      9.70 o 
   1 -12  10     2328.14     2292.26     33.76 o 
   2 -12  10       69.78       99.56      9.69 o 
   3 -12  10        6.49        0.09     15.51 o 
   4 -12  10      240.74      226.29     21.58 o 
   5 -12  10       34.20       21.07     26.19 o 
   6 -12  10       20.13       24.94     22.56 o 
   7 -12  10      678.71      824.39     41.05 o 
   8 -12  10        2.52        0.04     24.30 o 
   9 -12  10      119.59       48.76     44.96 o 
  -8 -11  10      158.89      223.67     58.06 o 
  -7 -11  10       17.27       30.96     24.98 o 
  -6 -11  10       39.36       28.24     22.61 o 
  -5 -11  10      275.53      304.74     25.24 o 
  -4 -11  10       47.52        3.81     15.56 o 
  -3 -11  10      283.54      260.04     25.12 o 
  -2 -11  10     1889.38     1946.99     43.09 o 
  -1 -11  10      230.10      221.07     27.93 o 
   0 -11  10     2145.48     2183.70     28.64 o 
   1 -11  10      148.55      149.83     11.14 o 
   2 -11  10     2475.67     2532.96     39.58 o 
   3 -11  10       84.52       86.05     13.72 o 
   4 -11  10       35.36       21.80     13.38 o 
   5 -11  10        0.59       15.93     17.71 o 
   6 -11  10      181.88      177.05     21.04 o 
   7 -11  10       10.22        0.01     23.17 o 
   8 -11  10      363.10      391.25     39.29 o 
   9 -11  10        5.06        8.87     42.18 o 
  -8 -10  10       19.14       22.23     38.72 o 
  -7 -10  10        6.31       24.95     25.50 o 
  -6 -10  10      182.19      162.36     32.94 o 
  -5 -10  10        1.06        8.64     15.79 o 
  -4 -10  10     1400.13     1412.26     41.72 o 
  -3 -10  10      123.90      122.56     21.17 o 
  -2 -10  10      144.59      159.34     15.00 o 
  -1 -10  10     1124.82     1140.96     27.66 o 
   0 -10  10       23.73       19.46      9.48 o 
   1 -10  10      491.00      491.95     14.69 o 
   2 -10  10      417.04      494.21     20.06 o 
   3 -10  10      870.39      988.39     24.12 o 
   4 -10  10       25.99       39.18     13.67 o 
   5 -10  10      142.04      119.82     16.78 o 
   6 -10  10        1.79        0.47     17.00 o 
   7 -10  10      319.68      277.81     29.01 o 
   8 -10  10       73.30      115.99     32.87 o 
   9 -10  10      189.79      108.98     33.81 o 
  -8  -9  10       93.55      113.26     28.96 o 
  -7  -9  10        7.38       29.96     34.45 o 
  -6  -9  10      137.72      140.55     23.88 o 
  -5  -9  10     1147.52     1085.39     35.43 o 
  -4  -9  10      460.69      469.58     24.09 o 
  -3  -9  10     4408.98     4449.68     61.33 o 
  -2  -9  10       64.12       62.53     13.24 o 
  -1  -9  10     1328.87     1243.15     33.06 o 
   0  -9  10      434.28      426.75     13.99 o 
   1  -9  10      296.39      289.87     13.44 o 
   2  -9  10      110.11       82.99     12.83 o 
   3  -9  10     1781.15     1817.67     30.61 o 
   4  -9  10        6.93        0.58     17.80 o 
   5  -9  10       69.50       67.49     12.76 o 
   6  -9  10      257.73      269.47     19.08 o 
   7  -9  10       92.01       74.31     18.60 o 
   8  -9  10      106.96       63.74     20.22 o 
   9  -9  10        0.38        0.49     33.29 o 
  -9  -8  10       67.49       60.30     45.71 o 
  -8  -8  10      162.16      147.32     29.22 o 
  -7  -8  10       61.23       38.32     27.66 o 
  -6  -8  10      264.31      180.70     37.94 o 
  -5  -8  10       17.32       54.92     16.42 o 
  -4  -8  10      774.70      810.37     37.96 o 
  -3  -8  10     2966.02     2843.32     41.18 o 
  -2  -8  10     7237.85     7355.57     60.62 o 
  -1  -8  10      308.13      278.04     16.75 o 
   0  -8  10     2190.87     2198.75     27.25 o 
   1  -8  10      411.44      361.88     27.27 o 
   2  -8  10      791.60      822.62     25.84 o 
   3  -8  10      837.76      743.15     21.21 o 
   4  -8  10     1958.70     1948.65     39.86 o 
   5  -8  10      452.43      495.87     20.18 o 
   6  -8  10      458.98      478.14     20.33 o 
   7  -8  10      538.75      593.54     34.84 o 
   8  -8  10      164.51      231.48     33.98 o 
   9  -8  10        0.73        0.01     32.19 o 
  -9  -7  10       45.24       33.65     44.48 o 
  -8  -7  10      116.37      147.42     52.64 o 
  -7  -7  10        1.30        0.01     20.33 o 
  -6  -7  10      174.06      174.27     24.22 o 
  -5  -7  10      111.30      124.61     22.90 o 
  -4  -7  10     1147.95     1106.55     34.09 o 
  -3  -7  10      141.57      169.17     13.96 o 
  -2  -7  10     1724.38     1674.59     25.59 o 
  -1  -7  10     1948.94     1744.11     31.92 o 
   0  -7  10      696.47      647.74     23.58 o 
   1  -7  10     1023.28      912.56     56.43 o 
   2  -7  10     1530.08     1662.13     32.18 o 
   3  -7  10       89.36       94.46     12.70 o 
   4  -7  10      388.99      422.89     16.53 o 
   5  -7  10     1168.34     1084.45     27.81 o 
   6  -7  10      155.32      152.61     17.59 o 
   7  -7  10      921.01      922.38     34.39 o 
   8  -7  10      154.35      208.02     27.88 o 
   9  -7  10       61.41       60.14     24.39 o 
  -9  -6  10       23.52       70.78     26.32 o 
  -8  -6  10      153.01      134.15     27.36 o 
  -7  -6  10      155.10      141.41     25.49 o 
  -6  -6  10      794.36      723.58     39.97 o 
  -5  -6  10     1214.85     1188.27     33.66 o 
  -4  -6  10      587.80      554.94     18.63 o 
  -3  -6  10     5252.61     5290.66     73.18 o 
  -2  -6  10       46.18       62.33      8.81 o 
  -1  -6  10      231.24      226.99      9.44 o 
   0  -6  10      239.27      236.42      9.35 o 
   1  -6  10       76.05      128.41     14.69 o 
   2  -6  10      535.35      534.15     23.63 o 
   3  -6  10      812.84      821.06     26.60 o 
   4  -6  10      238.82      229.40     17.09 o 
   5  -6  10       72.71       48.98     13.68 o 
   6  -6  10      710.96      855.94     35.74 o 
   7  -6  10        2.43       17.20     16.52 o 
   8  -6  10       25.14        5.00     17.56 o 
   9  -6  10       86.52       37.86     47.40 o 
  -9  -5  10      186.11      189.49     41.36 o 
  -8  -5  10       79.69       81.89     24.05 o 
  -7  -5  10      187.72      231.44     29.65 o 
  -6  -5  10       34.50       45.86     19.00 o 
  -5  -5  10       95.52       88.79     11.23 o 
  -4  -5  10       11.77        2.04     12.40 o 
  -3  -5  10     6283.60     6060.93     58.71 o 
  -2  -5  10     7382.48     7630.54     57.14 o 
  -1  -5  10      806.25     1034.23     18.94 o 
   0  -5  10     1731.04     1617.81     25.98 o 
   1  -5  10        4.98        0.11      6.30 o 
   2  -5  10       83.29       96.66     17.85 o 
   3  -5  10     5130.44     4751.55     77.82 o 
   4  -5  10     3101.66     3118.80     44.08 o 
   5  -5  10      325.04      424.88     24.07 o 
   6  -5  10       25.34       35.84     17.99 o 
   7  -5  10      440.13      610.13     32.39 o 
   8  -5  10        0.06        0.78     16.55 o 
   9  -5  10        0.91       34.51     52.28 o 
  -9  -4  10      195.10      249.27     41.10 o 
  -8  -4  10      621.44      600.39     48.73 o 
  -7  -4  10       60.09       12.25     25.20 o 
  -6  -4  10       37.63       27.83     14.57 o 
  -5  -4  10        4.60       30.90     14.33 o 
  -4  -4  10      105.69       69.55     16.72 o 
  -3  -4  10       35.40       21.24     29.62 o 
  -2  -4  10    10500.16    10639.00     95.29 o 
  -1  -4  10     2925.95     2798.10     61.16 o 
   0  -4  10       28.29       21.21      6.36 o 
   1  -4  10      237.99      265.70     26.53 o 
   2  -4  10      906.59      946.33     18.00 o 
   3  -4  10      443.24      396.79     18.29 o 
   4  -4  10     3389.12     3540.98     39.42 o 
   5  -4  10      211.86      176.61     16.33 o 
   6  -4  10     1137.03     1096.51     36.06 o 
   7  -4  10        1.55        0.73     15.16 o 
   8  -4  10      262.46      330.93     25.29 o 
   9  -4  10        1.71        0.17     31.45 o 
 -10  -3  10        3.22        2.20     36.88 o 
  -9  -3  10        0.59        0.04     30.36 o 
  -8  -3  10      514.88      541.68     46.02 o 
  -7  -3  10       54.29       77.45     24.14 o 
  -6  -3  10     2765.07     2878.12     67.58 o 
  -5  -3  10       45.99       63.68     18.29 o 
  -4  -3  10     1982.84     2080.26     68.05 o 
  -3  -3  10      392.28      387.60     38.81 o 
  -2  -3  10       37.34       18.61     18.18 o 
  -1  -3  10     2648.91     2501.66     55.02 o 
   0  -3  10      278.93      310.07     22.04 o 
   1  -3  10     1486.48     1498.18     37.48 o 
   2  -3  10      297.94      326.45     14.66 o 
   3  -3  10       22.86       21.09      6.55 o 
   4  -3  10      118.36       69.98     15.55 o 
   5  -3  10      900.93      943.32     28.19 o 
   6  -3  10       11.29        1.32     15.17 o 
   7  -3  10      325.92      219.75     21.89 o 
   8  -3  10        1.57        0.25     17.58 o 
   9  -3  10      171.55      110.15     31.23 o 
  -9  -2  10       27.10        8.97     28.21 o 
  -8  -2  10       80.98       59.50     21.99 o 
  -7  -2  10     2023.45     1932.67     60.11 o 
  -6  -2  10        2.88        9.68     17.47 o 
  -5  -2  10     5866.59     6059.95     85.03 o 
  -4  -2  10       47.03       37.96     14.94 o 
  -3  -2  10     5267.87     5151.36     83.51 o 
  -2  -2  10     2787.89     3195.46     47.06 o 
  -1  -2  10      286.99      256.04     15.54 o 
   0  -2  10      294.10      313.01     12.55 o 
   1  -2  10      707.07      826.58     24.10 o 
   2  -2  10       59.72       78.47     13.07 o 
   3  -2  10     4880.71     5171.05     70.32 o 
   4  -2  10      333.30      283.47     15.73 o 
   5  -2  10      203.76      205.37     19.61 o 
   6  -2  10      164.99      169.50     20.13 o 
   7  -2  10       54.81      128.50     19.64 o 
   8  -2  10        0.79        0.03     20.22 o 
   9  -2  10        0.43       15.43     29.57 o 
  -9  -1  10       73.88       82.01     29.37 o 
  -8  -1  10       19.39        1.83     20.60 o 
  -7  -1  10       11.57        8.19     19.06 o 
  -6  -1  10     1239.34     1222.02     37.00 o 
  -5  -1  10        4.50       22.54     15.74 o 
  -4  -1  10     3461.34     3527.75     46.80 o 
  -3  -1  10      916.47      814.17     29.20 o 
  -2  -1  10     5323.56     5480.50     50.88 o 
  -1  -1  10     4510.68     4574.19     41.98 o 
   0  -1  10       55.58       56.95     15.82 o 
   1  -1  10       11.97        9.79     11.42 o 
   2  -1  10     1979.34     1849.48     37.83 o 
   3  -1  10      354.81      436.75     16.58 o 
   4  -1  10     2634.58     2733.42     44.39 o 
   5  -1  10        6.22        5.50     14.35 o 
   6  -1  10      246.54      277.30     22.71 o 
   7  -1  10        6.93       25.07     17.50 o 
   8  -1  10       42.26       37.48     21.27 o 
   9  -1  10        5.07        0.89     42.56 o 
  -9   0  10       28.84        3.15     38.05 o 
  -8   0  10      472.01      500.32     34.28 o 
  -7   0  10       21.74       31.75     16.40 o 
  -6   0  10      372.37      356.48     24.84 o 
  -5   0  10        6.64       10.74     15.09 o 
  -4   0  10        7.70        4.55     13.17 o 
  -3   0  10       22.28        1.94     11.81 o 
  -2   0  10     1344.25     1404.26     32.15 o 
  -1   0  10     1156.01     1219.61     20.30 o 
   0   0  10       17.66       28.03     13.03 o 
   1   0  10      124.84      166.46     19.54 o 
   2   0  10       10.63       10.91      6.89 o 
   3   0  10     1480.20     1462.51     31.48 o 
   4   0  10       48.59       41.27     30.78 o 
   5   0  10      672.46      674.79     30.88 o 
   6   0  10        7.53        2.42     25.95 o 
   7   0  10      107.49      193.47     29.86 o 
   8   0  10       21.35        0.48     24.56 o 
 -10   1  10        5.22        0.52     45.50 o 
  -9   1  10       91.05      162.74     30.74 o 
  -8   1  10       98.85      130.39     26.41 o 
  -7   1  10     1018.47     1016.94     43.99 o 
  -6   1  10       26.01       17.90     12.24 o 
  -5   1  10     2306.72     2482.18     39.89 o 
  -4   1  10      687.02      771.80     27.20 o 
  -3   1  10     1631.86     1573.77     39.54 o 
  -2   1  10     1130.47     1177.87     23.23 o 
  -1   1  10     1444.17     1291.89     25.62 o 
   0   1  10      315.57      321.17      8.32 o 
   1   1  10      798.45      740.09     34.06 o 
   2   1  10      677.96      511.18     19.23 o 
   3   1  10      692.19      693.36     33.69 o 
   4   1  10      385.32      433.97     38.57 o 
   5   1  10      529.06      660.61     50.47 o 
   6   1  10      326.88      356.32     36.43 o 
   7   1  10       20.68        5.82     23.15 o 
   8   1  10        0.25        7.93     26.46 o 
 -10   2  10       11.48        1.81     51.07 o 
  -9   2  10       69.73       71.56     26.22 o 
  -8   2  10        1.47        3.39     24.79 o 
  -7   2  10      914.49      884.80     32.77 o 
  -6   2  10     1099.32     1303.19     32.60 o 
  -5   2  10      110.95      104.87     14.68 o 
  -4   2  10     2279.70     2215.46     43.49 o 
  -3   2  10     1551.58     1530.83     31.04 o 
  -2   2  10     1457.94     1486.71     36.97 o 
  -1   2  10     1031.71      982.58     24.30 o 
   0   2  10     1550.14     1453.78     35.96 o 
   1   2  10      861.66      813.09     23.35 o 
   2   2  10      937.47     1127.82     30.35 o 
   3   2  10      414.22      460.23     39.89 o 
   4   2  10     1385.71     1377.52     51.58 o 
   5   2  10        9.37       11.12     22.03 o 
   6   2  10       16.37       28.12     18.67 o 
   7   2  10        8.59       53.97     25.68 o 
   8   2  10       13.45        0.39     46.43 o 
  -9   3  10       47.65       34.96     47.17 o 
  -8   3  10      210.97      276.78     31.42 o 
  -7   3  10      162.19      171.55     30.27 o 
  -6   3  10       62.72       90.04     15.85 o 
  -5   3  10     1274.50     1329.58     31.83 o 
  -4   3  10        8.21       13.80     13.32 o 
  -3   3  10      271.62      303.39     15.93 o 
  -2   3  10     1919.09     2017.27     39.01 o 
  -1   3  10      242.31      232.10     16.85 o 
   0   3  10      482.56      468.76     22.23 o 
   1   3  10      131.27      150.39     15.54 o 
   2   3  10     1073.40     1157.74     45.85 o 
   3   3  10     1200.93     1144.07     64.70 o 
   4   3  10     1239.96     1280.59     52.22 o 
   5   3  10      450.88      277.59     34.50 o 
   6   3  10       77.97       29.85     24.16 o 
   7   3  10       20.55        0.04     26.73 o 
  -9   4  10       32.17      104.68     35.88 o 
  -8   4  10      706.12      686.80     46.54 o 
  -7   4  10      696.70      796.33     39.66 o 
  -6   4  10      388.31      398.94     27.90 o 
  -5   4  10       31.62       36.54     14.41 o 
  -4   4  10      476.50      528.41     24.32 o 
  -3   4  10      175.83      137.41     15.75 o 
  -2   4  10      175.52      220.99     17.45 o 
  -1   4  10     1183.73     1180.17     33.81 o 
   0   4  10      114.67      104.93     19.85 o 
   1   4  10        6.26       32.89     12.83 o 
   2   4  10      131.62      161.08     24.95 o 
   3   4  10       58.31        4.25     27.23 o 
   4   4  10        7.14        2.22     20.73 o 
   5   4  10      792.43      808.65     45.49 o 
   6   4  10      108.61      129.08     29.01 o 
   7   4  10       42.22        0.93     40.99 o 
  -9   5  10       42.13       89.14     49.45 o 
  -8   5  10        0.10        0.19     21.54 o 
  -7   5  10     1663.69     1854.15     59.63 o 
  -6   5  10      673.48      765.89     39.39 o 
  -5   5  10      147.81      205.90     23.69 o 
  -4   5  10      587.42      546.41     22.25 o 
  -3   5  10        8.25       21.35     14.06 o 
  -2   5  10      665.54      725.85     27.05 o 
  -1   5  10     3349.53     3482.51     52.79 o 
   0   5  10      932.40      840.62     30.32 o 
   1   5  10      899.89      951.24     38.31 o 
   2   5  10       29.56       30.49     18.53 o 
   3   5  10      838.04      975.37     53.90 o 
   4   5  10       62.22       65.52     25.00 o 
   5   5  10        3.70       19.39     24.20 o 
   6   5  10       99.22      161.46     34.94 o 
  -9   6  10      188.62      243.50     69.84 o 
  -8   6  10       23.68        7.54     28.46 o 
  -7   6  10      125.22      134.48     35.15 o 
  -6   6  10      993.59     1033.35     56.58 o 
  -5   6  10      216.23      211.58     25.76 o 
  -4   6  10       29.12       17.57     17.35 o 
  -3   6  10       42.28       25.21     13.96 o 
  -2   6  10      450.88      454.30     22.60 o 
  -1   6  10      513.09      583.83     26.13 o 
   0   6  10     1041.45     1022.48     31.24 o 
   1   6  10       17.73       26.52     29.43 o 
   2   6  10      953.46      924.96     43.40 o 
   3   6  10        1.66       11.47     79.28 o 
   4   6  10      519.53      520.97     48.30 o 
   5   6  10       27.54       28.85     24.85 o 
   6   6  10        1.61        0.00     33.90 o 
  -9   7  10       60.23       33.20     57.70 o 
  -8   7  10      612.94      687.98     42.79 o 
  -7   7  10       30.13       40.66     23.05 o 
  -6   7  10       36.79       40.40     21.55 o 
  -5   7  10       43.13       41.70     20.35 o 
  -4   7  10      150.43      126.04     20.28 o 
  -3   7  10        7.13       26.32     17.57 o 
  -2   7  10     1074.83     1106.73     34.58 o 
  -1   7  10      650.04      690.79     32.23 o 
   0   7  10       17.89       34.56     32.23 o 
   1   7  10      227.16      215.57     24.86 o 
   2   7  10      157.79      120.67     26.51 o 
   3   7  10      128.57      164.24     37.12 o 
   4   7  10        5.90        4.44     30.22 o 
   5   7  10      113.82      144.54     33.35 o 
  -8   8  10       13.72       50.15     36.73 o 
  -7   8  10      604.09      636.40     44.28 o 
  -6   8  10      123.89      150.11     25.20 o 
  -5   8  10       49.98       46.32     21.06 o 
  -4   8  10       36.20       33.42     18.05 o 
  -3   8  10       30.43       14.42     18.89 o 
  -2   8  10      209.99      194.44     24.68 o 
  -1   8  10     1522.47     1672.30     47.73 o 
   0   8  10       81.71       68.40     19.17 o 
   1   8  10      146.53      168.55     29.12 o 
   2   8  10       92.24      121.15     26.79 o 
   3   8  10      202.75      139.93     29.35 o 
   4   8  10        0.10       14.89     40.42 o 
   5   8  10        3.60       19.50     43.06 o 
  -7   9  10       54.04       59.97     24.66 o 
  -6   9  10      292.95      262.99     28.89 o 
  -5   9  10        4.16       42.73     28.40 o 
  -4   9  10        5.71       12.71     21.75 o 
  -3   9  10       10.60       15.05     18.18 o 
  -2   9  10        0.81       13.75     19.33 o 
  -1   9  10      723.18      812.09     31.51 o 
   0   9  10      708.44      771.47     41.71 o 
   1   9  10        1.92        0.16     23.90 o 
   2   9  10      268.74      213.90     34.41 o 
   3   9  10        0.95        0.01     24.60 o 
   4   9  10       66.70      128.85     41.38 o 
  -7  10  10       11.77       87.16     51.00 o 
  -6  10  10       38.04       30.52     23.42 o 
  -5  10  10       86.24       72.39     33.94 o 
  -4  10  10        1.85        0.33     29.00 o 
  -3  10  10       76.87       70.37     18.87 o 
  -2  10  10       44.29       34.61     32.78 o 
  -1  10  10        1.95       51.29     32.34 o 
   0  10  10      436.38      454.75     31.91 o 
   1  10  10      373.43      404.07     39.56 o 
   2  10  10       13.05        9.68     22.61 o 
   3  10  10      149.21      131.95     30.56 o 
   4  10  10        6.83        0.26     46.27 o 
  -6  11  10       33.23       55.52     44.80 o 
  -5  11  10        5.07       61.41     83.66 o 
  -4  11  10       42.74      117.49     38.96 o 
  -3  11  10       87.05       51.70     32.15 o 
  -2  11  10      177.10      184.78     27.40 o 
  -1  11  10      195.78      181.29     32.02 o 
   0  11  10        0.04        1.46     53.19 o 
   1  11  10      100.56      122.63     27.21 o 
   2  11  10       73.75       68.68     33.23 o 
   3  11  10        0.44       25.73     46.94 o 
  -4  12  10       42.44      106.77     41.62 o 
  -3  12  10       49.94        0.62     45.38 o 
  -2  12  10       15.73        1.96     28.15 o 
  -1  12  10      432.23      390.63     39.77 o 
   0  12  10      369.72      376.47     48.95 o 
   1  12  10       64.68        4.75     34.83 o 
   2  12  10       40.30        1.93     45.14 o 
  -2  13  10        0.37        0.89     38.87 o 
  -1  13  10        2.04       29.40     54.26 o 
  -2  14  10       84.56       27.67     45.71 o 
   2 -20  11        6.46        0.01     42.20 o 
   3 -20  11      216.15      171.15     32.32 o 
   4 -20  11       10.51       40.47     43.93 o 
  -1 -19  11       41.45       43.00     43.36 o 
   0 -19  11       16.93        0.01     28.44 o 
   1 -19  11      271.76      192.41     61.68 o 
   2 -19  11        9.98       23.57     25.07 o 
   3 -19  11       20.55       52.12     27.14 o 
   4 -19  11      634.39      585.36     44.80 o 
   5 -19  11       31.82       31.73     48.23 o 
   6 -19  11       99.09      128.60     52.36 o 
  -3 -18  11        9.28        1.35     26.84 o 
  -2 -18  11        2.64        2.11     29.44 o 
  -1 -18  11       74.69      105.13     31.94 o 
   0 -18  11        0.91        0.05     42.21 o 
   1 -18  11      154.11      154.35     36.21 o 
   2 -18  11      581.58      502.16     37.15 o 
   3 -18  11        9.51        0.17     22.57 o 
   4 -18  11        0.29        7.76     23.94 o 
   5 -18  11      539.75      516.39     41.44 o 
   6 -18  11        4.26       42.27     47.52 o 
  -4 -17  11       48.09       19.29     29.72 o 
  -3 -17  11      276.94      345.01     36.46 o 
  -2 -17  11       73.08      105.06     21.76 o 
  -1 -17  11       32.28       14.48     26.32 o 
   0 -17  11       37.22       11.29     20.48 o 
   1 -17  11      329.18      417.56     27.40 o 
   2 -17  11      184.78      178.30     27.82 o 
   3 -17  11      633.01      626.02     42.54 o 
   4 -17  11      103.77       55.26     21.42 o 
   5 -17  11       79.41       70.07     23.05 o 
   6 -17  11      234.51      302.55     36.47 o 
   7 -17  11       14.43        1.38     51.02 o 
  -5 -16  11        2.26       12.70     37.49 o 
  -4 -16  11      176.52      193.98     46.39 o 
  -3 -16  11      314.79      368.09     33.72 o 
  -2 -16  11      331.18      399.67     33.81 o 
  -1 -16  11       21.31        7.60     23.72 o 
   0 -16  11        6.08        1.19     27.05 o 
   1 -16  11       18.02        6.15     16.03 o 
   2 -16  11       25.46       21.85     19.50 o 
   3 -16  11      471.49      559.80     31.55 o 
   4 -16  11     1210.44     1335.60     59.60 o 
   5 -16  11      134.11      100.88     21.06 o 
   6 -16  11       99.46       63.94     25.69 o 
   7 -16  11      125.27      134.60     57.29 o 
  -5 -15  11       15.78       22.43     20.50 o 
  -4 -15  11        5.07       24.00     18.30 o 
  -3 -15  11       33.56       38.25     20.39 o 
  -2 -15  11     1009.40      962.62     45.75 o 
  -1 -15  11      157.30      105.40     23.79 o 
   0 -15  11      150.86      159.54     15.56 o 
   1 -15  11       90.91       85.27     13.60 o 
   2 -15  11       64.46       58.09     15.89 o 
   3 -15  11        4.80        0.01     17.73 o 
   4 -15  11      265.85      299.76     25.26 o 
   5 -15  11      560.67      572.91     47.55 o 
   6 -15  11        2.98        0.33     23.72 o 
   7 -15  11        0.05        3.06     25.45 o 
  -6 -14  11       71.30      138.80     49.34 o 
  -5 -14  11      110.73      113.21     20.29 o 
  -4 -14  11      119.34      121.36     20.67 o 
  -3 -14  11       29.05       20.42     16.64 o 
  -2 -14  11      337.27      350.58     29.99 o 
  -1 -14  11      809.18      799.93     38.51 o 
   0 -14  11      358.47      350.21     23.59 o 
   1 -14  11      287.61      278.87     17.46 o 
   2 -14  11     1025.03      932.41     37.78 o 
   3 -14  11      207.58      218.80     22.59 o 
   4 -14  11      243.10      160.25     22.47 o 
   5 -14  11       66.95       66.97     23.59 o 
   6 -14  11      146.00      156.21     27.39 o 
   7 -14  11       10.38        0.01     25.81 o 
   8 -14  11       11.87        6.04     52.36 o 
  -7 -13  11      170.71      207.39     53.00 o 
  -6 -13  11       69.82       41.00     24.15 o 
  -5 -13  11      350.82      337.01     28.44 o 
  -4 -13  11       17.08       15.65     16.91 o 
  -3 -13  11      748.30      792.71     37.70 o 
  -2 -13  11      396.27      396.45     27.21 o 
  -1 -13  11      595.15      612.55     27.79 o 
   0 -13  11      233.51      277.69     19.87 o 
   1 -13  11     1210.55     1286.17     26.44 o 
   2 -13  11       83.95      103.76     15.37 o 
   3 -13  11     1651.15     1637.23     37.26 o 
   4 -13  11      316.10      338.30     24.27 o 
   5 -13  11      112.81      157.93     26.34 o 
   6 -13  11       18.36       20.04     23.66 o 
   7 -13  11       59.33       66.08     28.50 o 
   8 -13  11       39.14        4.81     32.51 o 
  -7 -12  11       69.59       96.23     38.39 o 
  -6 -12  11       27.74       36.91     26.32 o 
  -5 -12  11       18.35       73.97     18.92 o 
  -4 -12  11      276.47      266.44     24.15 o 
  -3 -12  11       66.16       72.23     17.70 o 
  -2 -12  11      872.12      946.26     40.82 o 
  -1 -12  11       17.96       17.18     19.92 o 
   0 -12  11     1201.87     1265.84     32.15 o 
   1 -12  11     1383.31     1508.21     25.79 o 
   2 -12  11      850.60      896.69     23.73 o 
   3 -12  11       25.78       12.11     11.75 o 
   4 -12  11     1609.01     1617.80     38.98 o 
   5 -12  11      385.52      370.59     26.02 o 
   6 -12  11       15.19       28.80     19.62 o 
   7 -12  11       26.05       60.46     32.53 o 
   8 -12  11        6.52       23.45     27.44 o 
  -8 -11  11      648.47      544.03     73.38 o 
  -7 -11  11      256.81      294.50     34.12 o 
  -6 -11  11      579.87      649.22     53.04 o 
  -5 -11  11       17.23       22.36     16.60 o 
  -4 -11  11        0.05        2.87     15.77 o 
  -3 -11  11      275.38      321.32     24.63 o 
  -2 -11  11      645.10      663.62     24.03 o 
  -1 -11  11      552.43      624.19     20.38 o 
   0 -11  11      154.16      132.62     14.00 o 
   1 -11  11      485.71      490.78     15.18 o 
   2 -11  11     1519.99     1595.25     29.04 o 
   3 -11  11      321.30      333.90     20.85 o 
   4 -11  11        0.10        0.40     16.42 o 
   5 -11  11      159.62      172.10     26.98 o 
   6 -11  11       95.94       89.01     19.83 o 
   7 -11  11        5.22       26.24     20.32 o 
   8 -11  11       48.02       59.47     33.58 o 
   9 -11  11       10.45        3.18     51.60 o 
  -8 -10  11        6.91       12.89     39.66 o 
  -7 -10  11     1000.81     1002.29     52.64 o 
  -6 -10  11      249.01      198.05     28.74 o 
  -5 -10  11      618.01      622.26     30.00 o 
  -4 -10  11       22.15       32.75     14.23 o 
  -3 -10  11       13.70       32.67     15.06 o 
  -2 -10  11      603.54      626.25     24.13 o 
  -1 -10  11     4498.48     4528.39     59.83 o 
   0 -10  11      297.49      366.84     15.13 o 
   1 -10  11     3419.62     3527.75     39.51 o 
   2 -10  11       12.60       33.06     12.08 o 
   3 -10  11     2075.90     2043.54     45.47 o 
   4 -10  11       19.47       20.21     14.67 o 
   5 -10  11      143.48       76.72     20.93 o 
   6 -10  11       32.16       43.10     22.81 o 
   7 -10  11       77.08       72.39     20.68 o 
   8 -10  11       48.50      103.76     26.13 o 
  -8  -9  11       28.46       38.87     25.18 o 
  -7  -9  11        0.62        4.54     22.68 o 
  -6  -9  11      414.28      352.81     30.11 o 
  -5  -9  11       52.25       48.93     16.04 o 
  -4  -9  11      764.60      747.47     31.35 o 
  -3  -9  11        2.11        0.10     13.19 o 
  -2  -9  11        0.46        0.79      9.53 o 
  -1  -9  11     1834.64     1872.81     37.29 o 
   0  -9  11     5612.27     5602.60     59.96 o 
   1  -9  11       98.80       96.60     15.08 o 
   2  -9  11     3048.23     3213.87     51.54 o 
   3  -9  11      961.14      920.72     25.45 o 
   4  -9  11     1136.02     1272.47     49.03 o 
   5  -9  11       67.61       67.80     15.03 o 
   6  -9  11        7.23        0.21     17.53 o 
   7  -9  11        3.99        5.68     18.54 o 
   8  -9  11       72.25       17.23     24.24 o 
   9  -9  11       65.27      137.43     37.87 o 
  -9  -8  11       41.56       30.30     43.07 o 
  -8  -8  11      332.40      358.40     39.85 o 
  -7  -8  11       69.51       84.94     23.94 o 
  -6  -8  11        1.49        0.07     20.00 o 
  -5  -8  11      137.28       98.93     17.89 o 
  -4  -8  11     1317.27     1251.50     36.18 o 
  -3  -8  11       34.63       46.30     10.71 o 
  -2  -8  11     3770.51     3956.61     45.45 o 
  -1  -8  11      484.67      442.31     17.74 o 
   0  -8  11        2.72       11.30      9.19 o 
   1  -8  11      804.99      574.48     53.99 o 
   2  -8  11       42.71       67.10     12.50 o 
   3  -8  11      956.19     1097.81     30.91 o 
   4  -8  11     1740.36     1793.46     43.98 o 
   5  -8  11      389.52      417.38     23.67 o 
   6  -8  11        4.30        0.01     15.62 o 
   7  -8  11      154.01      240.73     27.09 o 
   8  -8  11        0.10        0.33     22.17 o 
   9  -8  11       50.25        9.52     29.13 o 
  -9  -7  11       77.24       70.76     43.35 o 
  -8  -7  11       96.01      124.21     28.66 o 
  -7  -7  11     1201.18     1146.13     53.16 o 
  -6  -7  11      314.70      343.46     29.03 o 
  -5  -7  11      109.07      128.93     16.35 o 
  -4  -7  11       36.63       36.95     14.73 o 
  -3  -7  11     1199.89     1222.05     24.42 o 
  -2  -7  11     3348.60     3541.67     44.02 o 
  -1  -7  11     6348.48     6124.82     56.82 o 
   0  -7  11       62.75       37.45     11.89 o 
   1  -7  11     2614.31     2734.37     39.31 o 
   2  -7  11     1164.37     1177.69     32.48 o 
   3  -7  11      685.55      647.84     18.75 o 
   4  -7  11       12.25        0.98     14.33 o 
   5  -7  11      681.50      613.56     34.51 o 
   6  -7  11       17.67       21.71     24.23 o 
   7  -7  11      162.02      105.16     21.48 o 
   8  -7  11       90.16      170.58     42.73 o 
   9  -7  11       24.45       38.84     31.53 o 
  -9  -6  11       41.30        2.07     38.90 o 
  -8  -6  11       52.81      105.34     27.24 o 
  -7  -6  11      475.02      471.06     43.55 o 
  -6  -6  11      635.62      533.48     34.69 o 
  -5  -6  11       38.55       95.41     17.95 o 
  -4  -6  11     1200.97     1116.01     29.84 o 
  -3  -6  11        0.35        0.22     10.39 o 
  -2  -6  11       68.80       67.02      9.96 o 
  -1  -6  11     6068.33     5967.39    107.75 o 
   0  -6  11     3045.61     2892.45     60.55 o 
   1  -6  11      247.36      255.62      9.92 o 
   2  -6  11     2166.43     2174.59     34.07 o 
   3  -6  11      217.23      179.08     19.32 o 
   4  -6  11      357.91      348.50     25.62 o 
   5  -6  11      257.83      236.07     24.39 o 
   6  -6  11      241.20      246.04     28.45 o 
   7  -6  11       61.98       68.40     16.76 o 
   8  -6  11       80.58       33.40     19.61 o 
  -9  -5  11       33.22       94.28     79.16 o 
  -8  -5  11       12.38        4.79     28.62 o 
  -7  -5  11        8.10        4.51     19.72 o 
  -6  -5  11       61.25       47.82     19.16 o 
  -5  -5  11       17.18       53.75     18.90 o 
  -4  -5  11      359.24      342.26     24.00 o 
  -3  -5  11      178.22      157.58     29.99 o 
  -2  -5  11      842.85     1134.83     50.83 o 
  -1  -5  11      413.21      491.74     32.14 o 
   0  -5  11      495.39      432.67     20.17 o 
   1  -5  11     5294.82     4919.25     76.98 o 
   2  -5  11       49.69       29.72      9.57 o 
   3  -5  11      845.10      806.48     40.07 o 
   4  -5  11      414.15      402.95     24.41 o 
   5  -5  11      115.85      138.03     19.02 o 
   6  -5  11      193.75      143.44     20.60 o 
   7  -5  11       75.87       71.64     23.31 o 
   8  -5  11      121.02      140.49     21.25 o 
  -9  -4  11       14.39       22.97     39.21 o 
  -8  -4  11      338.19      311.24     40.25 o 
  -7  -4  11      361.09      455.31     60.84 o 
  -6  -4  11      507.74      514.94     40.32 o 
  -5  -4  11       81.26       55.12     23.10 o 
  -4  -4  11      955.42      948.46     40.65 o 
  -3  -4  11       44.98       11.71     29.06 o 
  -2  -4  11    10388.71    11095.03    100.87 o 
  -1  -4  11     2305.90     2361.79     43.85 o 
   0  -4  11      925.78      832.67     37.40 o 
   1  -4  11      159.89      184.53     15.01 o 
   2  -4  11      125.41       72.02     18.15 o 
   3  -4  11       37.70       36.06     12.12 o 
   4  -4  11        2.85        0.13     13.24 o 
   5  -4  11      483.58      505.83     24.08 o 
   6  -4  11        7.22        5.61     15.00 o 
   7  -4  11      105.32       58.98     16.54 o 
   8  -4  11       58.47       57.88     19.26 o 
   9  -4  11       39.38       14.50     39.57 o 
  -9  -3  11      127.66      103.50     50.19 o 
  -8  -3  11       24.46        0.26     26.05 o 
  -7  -3  11      347.44      317.37     36.27 o 
  -6  -3  11      638.02      733.65     35.98 o 
  -5  -3  11      439.57      441.94     30.94 o 
  -4  -3  11       37.75       18.51     33.05 o 
  -3  -3  11     2290.67     2284.25     50.99 o 
  -2  -3  11      382.79      363.63     22.39 o 
  -1  -3  11     9672.94     9336.17     67.94 o 
   0  -3  11     4596.64     4632.56     39.99 o 
   1  -3  11      885.39      846.07     20.67 o 
   2  -3  11        4.88       10.73     11.28 o 
   3  -3  11       68.10       41.06     12.40 o 
   4  -3  11       37.88       50.19     14.88 o 
   5  -3  11      272.03      287.56     23.39 o 
   6  -3  11       96.59       56.68     17.44 o 
   7  -3  11      188.65      201.85     24.43 o 
   8  -3  11        2.27        9.32     20.61 o 
   9  -3  11      175.46      229.90     44.19 o 
  -9  -2  11      149.32      156.43     69.21 o 
  -8  -2  11       30.62       20.35     20.28 o 
  -7  -2  11       68.10       39.04     19.64 o 
  -6  -2  11       19.78       28.33     15.53 o 
  -5  -2  11       89.48       91.28     16.12 o 
  -4  -2  11       71.39       74.21     18.34 o 
  -3  -2  11      380.46      353.47     21.84 o 
  -2  -2  11      186.51      130.25     16.50 o 
  -1  -2  11      381.39      313.52     15.35 o 
   0  -2  11     6211.38     6114.77     66.19 o 
   1  -2  11      492.06      391.06     17.00 o 
   2  -2  11     1152.35     1281.47     34.21 o 
   3  -2  11      291.40      237.76     23.73 o 
   4  -2  11        0.15        0.77     14.02 o 
   5  -2  11      117.28      131.14     16.70 o 
   6  -2  11      625.49      633.88     30.82 o 
   7  -2  11        9.73        0.25     19.25 o 
   8  -2  11       72.66      107.06     22.85 o 
  -9  -1  11        5.73       68.06     54.57 o 
  -8  -1  11      143.60      107.50     22.19 o 
  -7  -1  11      277.54      274.21     28.12 o 
  -6  -1  11      713.82      795.12     30.39 o 
  -5  -1  11     1279.61     1195.54     36.58 o 
  -4  -1  11     1274.59     1159.92     36.89 o 
  -3  -1  11        5.40        4.50     14.48 o 
  -2  -1  11     1545.39     1585.17     32.72 o 
  -1  -1  11      834.94      740.53     21.38 o 
   0  -1  11      399.97      362.68     18.61 o 
   1  -1  11     1018.06      968.81     25.80 o 
   2  -1  11       36.71       23.41     12.55 o 
   3  -1  11      145.83      149.09     18.52 o 
   4  -1  11      217.84      193.02     19.57 o 
   5  -1  11       36.46       54.45     20.39 o 
   6  -1  11       93.47       98.24     19.70 o 
   7  -1  11      323.30      372.22     28.16 o 
   8  -1  11       24.92        9.83     26.45 o 
  -9   0  11       43.83       50.51     27.20 o 
  -8   0  11       29.09       58.36     27.53 o 
  -7   0  11       82.72      107.34     18.65 o 
  -6   0  11     1137.04     1177.63     31.98 o 
  -5   0  11     1619.27     1678.70     34.74 o 
  -4   0  11        1.18        0.43     13.04 o 
  -3   0  11     3314.95     3349.97     52.29 o 
  -2   0  11      255.34      293.50     13.96 o 
  -1   0  11     4705.32     4622.44     49.58 o 
   0   0  11     1262.09     1195.19     42.84 o 
   1   0  11        9.51       23.03     16.21 o 
   2   0  11       24.22       23.11     14.00 o 
   3   0  11       65.14       63.15     17.59 o 
   4   0  11       32.32       48.41     20.29 o 
   5   0  11      303.11      296.01     23.11 o 
   6   0  11       29.90        0.56     17.47 o 
   7   0  11        3.80       16.05     29.93 o 
   8   0  11       50.72       49.91     27.10 o 
  -9   1  11       36.70       63.11     29.58 o 
  -8   1  11       18.86        1.50     23.44 o 
  -7   1  11      117.29      124.37     15.95 o 
  -6   1  11       47.85       73.11     12.97 o 
  -5   1  11       80.99       54.74     13.64 o 
  -4   1  11      949.43     1050.55     27.57 o 
  -3   1  11      178.82      176.23     17.58 o 
  -2   1  11     1933.35     1931.71     33.64 o 
  -1   1  11      986.86     1023.74     25.36 o 
   0   1  11     3528.43     3373.69    121.70 o 
   1   1  11      321.07      350.19     22.29 o 
   2   1  11       87.07      127.52     18.14 o 
   3   1  11        0.90        1.98     18.73 o 
   4   1  11      302.09      311.26     28.70 o 
   5   1  11      561.69      623.28     31.93 o 
   6   1  11      452.74      411.97     31.39 o 
   7   1  11       22.53       41.87     24.55 o 
   8   1  11       47.57       71.78     50.01 o 
  -9   2  11       12.50       28.66     72.96 o 
  -8   2  11        0.23       21.60     33.56 o 
  -7   2  11     1062.47     1144.25     47.82 o 
  -6   2  11      616.36      652.46     26.20 o 
  -5   2  11       10.32       10.32     12.05 o 
  -4   2  11      318.55      354.94     23.52 o 
  -3   2  11      598.97      599.60     27.17 o 
  -2   2  11      486.68      482.04     19.83 o 
  -1   2  11      758.70      688.00     30.02 o 
   0   2  11     1318.36     1291.39     26.04 o 
   1   2  11     1867.84     1883.50     48.88 o 
   2   2  11      388.72      390.31     23.57 o 
   3   2  11       21.16        5.63     33.69 o 
   4   2  11       54.27       68.04     22.57 o 
   5   2  11       86.90       79.86     18.65 o 
   6   2  11      188.82      169.99     23.21 o 
   7   2  11      401.09      439.00     45.24 o 
  -9   3  11       39.23       43.00     29.50 o 
  -8   3  11        1.81       12.45     31.49 o 
  -7   3  11       94.31       84.42     21.66 o 
  -6   3  11     2366.19     2298.77     60.48 o 
  -5   3  11      746.26      739.26     28.30 o 
  -4   3  11      211.70      238.79     26.94 o 
  -3   3  11     1333.00     1408.09     34.43 o 
  -2   3  11     1240.15     1225.36     32.72 o 
  -1   3  11     1366.37     1449.28     40.48 o 
   0   3  11      196.07      174.29     23.63 o 
   1   3  11      573.26      602.07     32.71 o 
   2   3  11        0.07       30.11     18.26 o 
   3   3  11       10.34        1.01     26.06 o 
   4   3  11      266.72      313.23     43.10 o 
   5   3  11       28.26        1.21     22.09 o 
   6   3  11       34.95       45.05     44.27 o 
   7   3  11       33.65       52.54     47.33 o 
  -9   4  11        3.94        0.28     32.62 o 
  -8   4  11        1.55        1.65     22.43 o 
  -7   4  11       11.71       42.77     20.91 o 
  -6   4  11       30.34       54.00     21.08 o 
  -5   4  11      636.05      662.76     32.73 o 
  -4   4  11      383.21      403.26     24.27 o 
  -3   4  11       91.77      113.99     15.62 o 
  -2   4  11     1208.63     1183.22     33.19 o 
  -1   4  11      761.02      780.99     25.01 o 
   0   4  11     1588.53     1634.27     53.64 o 
   1   4  11      699.42      748.18     39.99 o 
   2   4  11       20.73        0.01     19.39 o 
   3   4  11      291.63      329.05     41.10 o 
   4   4  11       68.13       48.94     21.38 o 
   5   4  11      236.03      310.74     34.98 o 
   6   4  11       86.49       34.99     25.85 o 
   7   4  11       52.13       53.34     48.58 o 
  -8   5  11        1.83        2.41     23.61 o 
  -7   5  11      359.19      338.79     33.40 o 
  -6   5  11       58.37      108.54     21.09 o 
  -5   5  11      109.75      122.48     22.00 o 
  -4   5  11      177.01      204.20     19.00 o 
  -3   5  11      342.60      382.35     23.98 o 
  -2   5  11       80.94       62.22     17.96 o 
  -1   5  11       13.49       19.66     22.21 o 
   0   5  11      904.53      775.99     35.15 o 
   1   5  11      523.35      520.26     31.56 o 
   2   5  11      118.01      124.39     33.06 o 
   3   5  11        0.19        0.26     27.91 o 
   4   5  11      104.75       49.25     23.00 o 
   5   5  11        2.72        1.73     25.03 o 
   6   5  11      224.44      235.71     42.93 o 
  -9   6  11        6.58       13.28     57.75 o 
  -8   6  11      133.73      148.47     33.57 o 
  -7   6  11        8.77       39.79     21.97 o 
  -6   6  11     1645.86     1749.56     57.75 o 
  -5   6  11      260.16      262.29     27.42 o 
  -4   6  11       66.55       74.31     17.97 o 
  -3   6  11        6.23        1.07     15.60 o 
  -2   6  11       85.98      104.68     17.54 o 
  -1   6  11       25.21       34.65     16.33 o 
   0   6  11      242.46      287.62     26.96 o 
   1   6  11      646.87      640.51     37.67 o 
   2   6  11       10.33       22.69     23.15 o 
   3   6  11        6.57        4.33     21.15 o 
   4   6  11       97.68       40.26     27.06 o 
   5   6  11        3.02        3.28     25.56 o 
   6   6  11       12.82        0.45     43.03 o 
  -8   7  11        3.64        0.48     37.19 o 
  -7   7  11      211.54      244.19     35.35 o 
  -6   7  11       13.93       11.85     21.55 o 
  -5   7  11     1312.97     1425.10     56.00 o 
  -4   7  11       41.17       36.51     18.38 o 
  -3   7  11      215.53      194.84     29.07 o 
  -2   7  11       20.36        7.15     17.35 o 
  -1   7  11      264.03      284.79     23.46 o 
   0   7  11      433.23      503.67     32.90 o 
   1   7  11      146.52      159.04     29.96 o 
   2   7  11        6.75        3.85     22.87 o 
   3   7  11      494.93      452.47     38.22 o 
   4   7  11        2.10       14.75     37.34 o 
   5   7  11       83.26       92.40     68.98 o 
  -8   8  11        6.51       37.80     42.92 o 
  -7   8  11      112.41      128.27     32.72 o 
  -6   8  11        2.51        7.87     21.00 o 
  -5   8  11       61.94       52.36     32.05 o 
  -4   8  11      672.35      605.86     35.89 o 
  -3   8  11        3.34       10.45     18.25 o 
  -2   8  11      423.81      527.18     31.11 o 
  -1   8  11        1.67        6.50     17.85 o 
   0   8  11      189.55      197.52     38.02 o 
   1   8  11      329.51      350.80     33.54 o 
   2   8  11      435.85      358.47     35.21 o 
   3   8  11        7.90        0.37     27.30 o 
   4   8  11      207.71      202.64     64.85 o 
  -7   9  11       76.58       93.14     46.50 o 
  -6   9  11      291.53      327.68     36.42 o 
  -5   9  11       14.37       38.06     23.12 o 
  -4   9  11        5.83        0.90     26.19 o 
  -3   9  11      120.93       86.52     20.05 o 
  -2   9  11       38.14       44.92     20.30 o 
  -1   9  11       79.80      140.74     33.64 o 
   0   9  11       71.04        0.38     25.16 o 
   1   9  11       26.24       22.78     32.82 o 
   2   9  11       56.75       34.57     28.79 o 
   3   9  11      164.73      219.03     32.77 o 
   4   9  11        0.41        0.04     43.73 o 
  -7  10  11      113.62       66.33     45.73 o 
  -6  10  11      237.45      285.74     62.02 o 
  -5  10  11      844.51      876.63     73.33 o 
  -4  10  11       63.20       38.92     26.35 o 
  -3  10  11      101.79       92.60     30.62 o 
  -2  10  11        0.23       16.98     22.56 o 
  -1  10  11        7.15       14.02     29.22 o 
   0  10  11      387.32      365.12     44.80 o 
   1  10  11      258.70      322.61     36.68 o 
   2  10  11        6.34        8.84     31.71 o 
   3  10  11       49.52        1.28     32.60 o 
  -4  11  11      705.70      575.90     60.30 o 
  -3  11  11       13.42        0.04     23.97 o 
  -2  11  11       43.01       65.09     25.00 o 
  -1  11  11        4.58        0.20     43.26 o 
   0  11  11        0.96        0.18     34.77 o 
   1  11  11      409.79      392.09     52.09 o 
   2  11  11      256.90      237.87     35.19 o 
  -2  12  11        2.12        0.05     27.79 o 
  -1  12  11        0.67        0.13     23.77 o 
   0  12  11       51.69       35.79     54.63 o 
  -2  13  11        0.18        1.25     52.70 o 
   3 -20  12       13.35        0.70     29.36 o 
  -1 -19  12       85.22       27.53     30.44 o 
   0 -19  12       63.64       81.90     59.12 o 
   1 -19  12      138.01      107.54     32.27 o 
   2 -19  12       23.66        6.33     19.37 o 
   3 -19  12        4.30        0.02     60.56 o 
   4 -19  12      232.81      204.88     32.08 o 
   5 -19  12        1.46        0.49     44.44 o 
   6 -19  12       89.61      152.88     58.03 o 
  -3 -18  12      141.81      113.10     32.14 o 
  -2 -18  12       20.68        3.07     27.55 o 
  -1 -18  12      869.55      891.00     65.91 o 
   0 -18  12      161.12      199.27     44.20 o 
   1 -18  12       20.13        0.63     27.04 o 
   2 -18  12      176.90      124.14     34.08 o 
   3 -18  12       31.43       80.69     39.59 o 
   4 -18  12        0.12        0.06     32.55 o 
   5 -18  12      603.14      544.49     36.50 o 
   6 -18  12        8.63       69.56     48.14 o 
  -4 -17  12       57.21        2.66     35.65 o 
  -3 -17  12       43.58        4.25     26.66 o 
  -2 -17  12      113.48      112.64     24.46 o 
  -1 -17  12        3.68        0.72     20.84 o 
   0 -17  12      727.80      808.56     69.38 o 
   1 -17  12        1.24        1.38     16.18 o 
   2 -17  12       10.99       33.66     21.11 o 
   3 -17  12      280.16      227.80     27.97 o 
   4 -17  12        9.55       40.06     29.08 o 
   5 -17  12        4.85       12.55     22.34 o 
   6 -17  12      321.23      310.83     44.51 o 
  -5 -16  12        0.33        0.47     42.32 o 
  -4 -16  12      168.12      126.06     26.83 o 
  -3 -16  12       86.97       53.09     23.12 o 
  -2 -16  12      159.48      192.70     37.35 o 
  -1 -16  12       16.08       13.73     18.64 o 
   0 -16  12       16.80       36.77     20.81 o 
   1 -16  12      310.36      378.30     29.12 o 
   2 -16  12        0.80        0.33     30.68 o 
   3 -16  12       25.21       17.80     18.76 o 
   4 -16  12      471.59      443.19     31.34 o 
   5 -16  12       91.25       53.66     23.76 o 
   6 -16  12        7.88        0.09     35.28 o 
   7 -16  12      212.06      146.38     50.29 o 
  -5 -15  12      143.49      118.21     28.00 o 
  -4 -15  12       48.71       58.30     23.60 o 
  -3 -15  12      124.89      150.85     26.06 o 
  -2 -15  12      659.84      720.88     41.49 o 
  -1 -15  12      748.87      924.40     41.95 o 
   0 -15  12        4.01       13.63     13.27 o 
   1 -15  12       22.01       21.27     12.65 o 
   2 -15  12        1.91       46.62     25.30 o 
   3 -15  12       44.47       72.86     17.14 o 
   4 -15  12      377.66      404.24     27.48 o 
   5 -15  12      764.98      792.85     45.93 o 
   6 -15  12       57.93       71.75     27.10 o 
   7 -15  12        1.57        0.25     32.76 o 
  -5 -14  12      103.47       93.40     42.04 o 
  -4 -14  12       16.13       22.61     21.46 o 
  -3 -14  12      267.09      273.84     28.74 o 
  -2 -14  12      355.38      323.68     32.09 o 
  -1 -14  12     1265.74     1478.16     51.94 o 
   0 -14  12      879.15      963.35     31.49 o 
   1 -14  12      185.35      180.67     15.18 o 
   2 -14  12       86.29       74.57     13.93 o 
   3 -14  12        3.43        7.95     17.19 o 
   4 -14  12       50.59       47.76     20.23 o 
   5 -14  12      713.23      846.46     45.24 o 
   6 -14  12      465.49      479.29     46.25 o 
   7 -14  12      131.58      160.92     34.14 o 
  -6 -13  12      383.62      378.62     47.13 o 
  -5 -13  12      136.23      176.41     26.95 o 
  -4 -13  12       13.15       33.06     25.39 o 
  -3 -13  12      179.24      161.36     18.74 o 
  -2 -13  12       84.45       93.50     21.41 o 
  -1 -13  12       37.04       17.90     14.40 o 
   0 -13  12      604.52      679.70     26.75 o 
   1 -13  12       25.38       28.25      9.43 o 
   2 -13  12        0.62        1.07     12.44 o 
   3 -13  12       50.69       22.48     12.86 o 
   4 -13  12        0.00       21.09     19.40 o 
   5 -13  12      234.17      254.58     26.05 o 
   6 -13  12      343.11      375.15     32.12 o 
   7 -13  12      256.76      275.65     34.28 o 
   8 -13  12       59.83       90.89     37.88 o 
  -7 -12  12       18.04       25.29     56.97 o 
  -6 -12  12      987.53     1067.98     60.38 o 
  -5 -12  12      336.33      374.94     34.65 o 
  -4 -12  12     1000.26     1127.66     41.72 o 
  -3 -12  12      439.24      491.74     28.10 o 
  -2 -12  12     1404.04     1427.14     37.61 o 
  -1 -12  12      529.81      566.32     23.43 o 
   0 -12  12      657.98      666.97     20.97 o 
   1 -12  12      649.24      763.00     19.93 o 
   2 -12  12      323.73      257.70     18.06 o 
   3 -12  12       34.38       49.72     12.98 o 
   4 -12  12      681.41      712.92     26.99 o 
   5 -12  12      239.59      220.54     24.10 o 
   6 -12  12      131.72      122.93     23.56 o 
   7 -12  12      198.80      171.35     35.52 o 
   8 -12  12       64.59       35.58     29.97 o 
  -7 -11  12       14.02       15.94     24.40 o 
  -6 -11  12       13.39        0.00     21.63 o 
  -5 -11  12      858.90      863.43     37.34 o 
  -4 -11  12        8.59        9.51     15.15 o 
  -3 -11  12      478.83      475.96     25.40 o 
  -2 -11  12      766.75      712.97     22.36 o 
  -1 -11  12     1146.38     1145.44     36.61 o 
   0 -11  12     1515.57     1555.11     29.33 o 
   1 -11  12     1321.78     1289.68     29.09 o 
   2 -11  12      469.41      483.93     22.36 o 
   3 -11  12      537.90      595.64     30.36 o 
   4 -11  12       20.28       10.03     14.20 o 
   5 -11  12      707.70      711.60     33.63 o 
   6 -11  12      304.16      284.68     29.59 o 
   7 -11  12       61.55      118.75     22.67 o 
   8 -11  12       44.72       68.71     26.85 o 
  -8 -10  12        2.92       23.12     38.89 o 
  -7 -10  12      527.89      519.76     63.73 o 
  -6 -10  12       28.50       36.60     20.40 o 
  -5 -10  12      243.27      270.63     35.71 o 
  -4 -10  12      389.83      373.47     25.98 o 
  -3 -10  12        0.37        1.04     14.81 o 
  -2 -10  12      224.20      207.40     19.53 o 
  -1 -10  12       82.89       72.71     11.84 o 
   0 -10  12     1099.45     1222.96     32.10 o 
   1 -10  12       48.52       48.35     13.89 o 
   2 -10  12      205.82      183.15     20.81 o 
   3 -10  12       83.81       77.54     18.39 o 
   4 -10  12      538.58      516.16     25.91 o 
   5 -10  12        1.72       18.18     15.06 o 
   6 -10  12      904.50     1002.44     42.32 o 
   7 -10  12       11.11        4.31     22.19 o 
   8 -10  12       39.30       60.41     25.92 o 
  -8  -9  12       42.21        6.89     24.14 o 
  -7  -9  12      101.90      110.63     25.93 o 
  -6  -9  12     1357.05     1406.06     55.05 o 
  -5  -9  12       29.46       26.05     17.31 o 
  -4  -9  12      330.29      357.27     22.33 o 
  -3  -9  12        6.72       13.27     17.27 o 
  -2  -9  12        0.72        5.86     13.03 o 
  -1  -9  12      477.07      461.46     18.99 o 
   0  -9  12     1891.28     1976.61     31.08 o 
   1  -9  12      645.03      680.34     18.09 o 
   2  -9  12      469.37      478.79     32.15 o 
   3  -9  12      119.50       97.97     14.91 o 
   4  -9  12      145.10      131.64     27.06 o 
   5  -9  12      114.27      102.42     19.23 o 
   6  -9  12       36.75       61.55     18.72 o 
   7  -9  12      651.76      738.59     44.24 o 
   8  -9  12        7.54       35.18     24.34 o 
  -9  -8  12        4.69        0.36     47.26 o 
  -8  -8  12        0.00        2.84     22.02 o 
  -7  -8  12      230.55      194.55     26.64 o 
  -6  -8  12      336.33      392.24     31.13 o 
  -5  -8  12     2529.35     2555.49     51.90 o 
  -4  -8  12       30.96       63.34     14.86 o 
  -3  -8  12     2154.86     2218.72     33.23 o 
  -2  -8  12      138.09      103.74     11.54 o 
  -1  -8  12      355.92      300.76     10.11 o 
   0  -8  12     1838.91     2023.09     34.44 o 
   1  -8  12     2688.69     2765.42     44.80 o 
   2  -8  12        5.05       15.36     11.88 o 
   3  -8  12      529.41      545.56     27.17 o 
   4  -8  12      871.97      862.97     31.79 o 
   5  -8  12      952.97      903.53     34.93 o 
   6  -8  12       84.86       99.58     18.84 o 
   7  -8  12        7.97        5.13     18.23 o 
   8  -8  12       27.91        5.10     23.89 o 
   9  -8  12        9.20        4.06     30.26 o 
  -8  -7  12       52.33       52.32     39.64 o 
  -7  -7  12      165.02      158.04     43.08 o 
  -6  -7  12      105.46       84.02     20.35 o 
  -5  -7  12      142.99      145.04     25.81 o 
  -4  -7  12     1586.02     1722.16     34.95 o 
  -3  -7  12      411.06      406.10     18.41 o 
  -2  -7  12      617.07      638.81     19.44 o 
  -1  -7  12      372.57      424.97     21.45 o 
   0  -7  12     1388.62     1349.62     37.75 o 
   1  -7  12     1184.08     1200.46     30.04 o 
   2  -7  12      922.31      923.21     30.81 o 
   3  -7  12       93.12       88.96     13.41 o 
   4  -7  12      970.00      979.15     31.48 o 
   5  -7  12       25.21       28.72     20.15 o 
   6  -7  12      895.29      950.74     37.10 o 
   7  -7  12        1.54        1.65     22.53 o 
   8  -7  12        5.16        8.10     23.29 o 
   9  -7  12        0.04       25.24     29.84 o 
  -9  -6  12       45.88       44.76     40.23 o 
  -8  -6  12      289.51      283.42     43.30 o 
  -7  -6  12      510.54      590.78     40.61 o 
  -6  -6  12     1150.11     1182.90     48.64 o 
  -5  -6  12      157.64       98.35     18.26 o 
  -4  -6  12       65.13       73.92     13.89 o 
  -3  -6  12      179.66      134.02     32.45 o 
  -2  -6  12      131.46      148.90     21.49 o 
  -1  -6  12      808.07      834.34     21.67 o 
   0  -6  12      860.88      926.34     27.64 o 
   1  -6  12      263.60      255.31     12.70 o 
   2  -6  12      196.38      185.05     14.26 o 
   3  -6  12      494.54      524.48     23.46 o 
   4  -6  12      169.52      140.87     20.80 o 
   5  -6  12      460.58      462.64     29.48 o 
   6  -6  12        4.48        2.29     21.60 o 
   7  -6  12      343.84      374.20     29.16 o 
   8  -6  12        6.67       19.01     18.12 o 
  -9  -5  12       29.83       18.69     33.24 o 
  -8  -5  12       81.29       66.56     60.85 o 
  -7  -5  12      646.73      600.64     50.50 o 
  -6  -5  12     1125.25     1117.01     55.14 o 
  -5  -5  12     1626.91     1706.43     69.32 o 
  -4  -5  12       23.67       34.39     22.98 o 
  -3  -5  12      173.82      241.55     30.13 o 
  -2  -5  12      791.96      784.19     30.46 o 
  -1  -5  12       56.98       49.33     14.82 o 
   0  -5  12     3890.26     3918.70     80.47 o 
   1  -5  12     3788.93     3380.30    260.11 o 
   2  -5  12      468.98      464.70     22.54 o 
   3  -5  12       15.49       26.72     18.28 o 
   4  -5  12      281.79      292.38     23.76 o 
   5  -5  12       56.49       46.88     26.13 o 
   6  -5  12       53.94       37.10     18.96 o 
   7  -5  12      108.29       94.92     20.65 o 
   8  -5  12       60.09       33.33     18.68 o 
  -9  -4  12        0.71        0.69     30.86 o 
  -8  -4  12      255.55      243.42     35.64 o 
  -7  -4  12       33.07        2.67     33.80 o 
  -6  -4  12      592.59      503.32     31.40 o 
  -5  -4  12     1258.05     1322.51     59.09 o 
  -4  -4  12      579.97      713.62     57.92 o 
  -3  -4  12      527.68      423.15     26.25 o 
  -2  -4  12       57.35       74.96     16.99 o 
  -1  -4  12      380.55      364.90     19.05 o 
   0  -4  12       13.98       30.51     19.84 o 
   1  -4  12     3802.91     3828.16     72.60 o 
   2  -4  12     1302.97     1324.93     38.10 o 
   3  -4  12      263.58      272.79     18.96 o 
   4  -4  12      183.41      213.74     17.94 o 
   5  -4  12      198.20      150.14     22.26 o 
   6  -4  12      408.27      456.83     30.81 o 
   7  -4  12       61.54       77.94     22.21 o 
   8  -4  12       31.41       19.68     27.23 o 
   9  -4  12       10.06       36.21     43.14 o 
  -9  -3  12      203.75      253.55     41.18 o 
  -8  -3  12       16.31        8.11     42.26 o 
  -7  -3  12     1654.20     1634.42     54.19 o 
  -6  -3  12      480.11      557.46     33.00 o 
  -5  -3  12       28.08       53.55     22.14 o 
  -4  -3  12     1657.82     1670.72     49.19 o 
  -3  -3  12        6.94       20.27     14.80 o 
  -2  -3  12        2.54        2.85     14.11 o 
  -1  -3  12       75.33       90.72      8.08 o 
   0  -3  12      717.15      609.34     50.69 o 
   1  -3  12      319.75      296.14     20.74 o 
   2  -3  12     4896.78     4805.61     67.43 o 
   3  -3  12      329.20      306.88     17.35 o 
   4  -3  12      717.86      781.50     28.03 o 
   5  -3  12      108.03       82.00     16.37 o 
   6  -3  12      254.82      287.70     23.50 o 
   7  -3  12      129.17      137.58     27.85 o 
   8  -3  12        3.56        0.39     28.54 o 
  -9  -2  12       32.40       11.90     57.70 o 
  -8  -2  12      488.02      483.65     37.66 o 
  -7  -2  12      180.26      201.22     24.89 o 
  -6  -2  12     1652.93     1660.88     50.03 o 
  -5  -2  12      325.00      241.18     44.93 o 
  -4  -2  12      152.99      177.03     18.74 o 
  -3  -2  12      154.27      124.03     20.00 o 
  -2  -2  12      781.94      714.71     22.14 o 
  -1  -2  12       26.24        9.02      7.20 o 
   0  -2  12     2149.14     1960.57     34.96 o 
   1  -2  12     1128.91     1327.99     31.59 o 
   2  -2  12      112.22      127.55     12.02 o 
   3  -2  12      836.42      788.39     32.70 o 
   4  -2  12        6.75        6.42     16.41 o 
   5  -2  12        2.62        0.12     16.16 o 
   6  -2  12        2.65       13.10     18.50 o 
   7  -2  12       17.92        3.71     22.39 o 
   8  -2  12        3.54        4.96     35.24 o 
  -9  -1  12      216.09      140.63     73.83 o 
  -8  -1  12      103.76      135.92     25.12 o 
  -7  -1  12      168.66      262.96     38.54 o 
  -6  -1  12      428.06      357.68     24.26 o 
  -5  -1  12     2057.71     1996.64     46.96 o 
  -4  -1  12        5.92        0.05     16.25 o 
  -3  -1  12        0.60        4.16     11.38 o 
  -2  -1  12      370.04      349.50     26.77 o 
  -1  -1  12      712.68      638.10     19.52 o 
   0  -1  12      975.61      907.21     30.22 o 
   1  -1  12     6822.51     6860.62    112.23 o 
   2  -1  12      586.40      549.91     24.35 o 
   3  -1  12      889.43      853.46     36.99 o 
   4  -1  12       16.36       24.08     22.37 o 
   5  -1  12       36.45       52.42     17.36 o 
   6  -1  12      129.04      107.47     21.35 o 
   7  -1  12       42.43       55.33     23.89 o 
   8  -1  12        1.34       49.91     49.14 o 
  -9   0  12        6.14       15.41     23.81 o 
  -8   0  12       46.23       32.08     25.35 o 
  -7   0  12      125.51       78.07     14.75 o 
  -6   0  12       38.76       33.39     14.37 o 
  -5   0  12      173.75      180.85     15.51 o 
  -4   0  12     2145.05     2213.74     50.09 o 
  -3   0  12       81.58      114.44     20.66 o 
  -2   0  12       98.84       97.23     16.81 o 
  -1   0  12        4.50        6.26     11.36 o 
   0   0  12      198.31      192.11     17.89 o 
   1   0  12      806.16      907.20     31.64 o 
   2   0  12     3209.49     3376.26     69.14 o 
   3   0  12       91.50       98.53     20.96 o 
   4   0  12      266.62      233.29     27.54 o 
   5   0  12       12.64       13.20     17.19 o 
   6   0  12        0.19        5.29     19.00 o 
   7   0  12       42.93      130.88     34.48 o 
  -9   1  12       23.05        9.72     29.22 o 
  -8   1  12      195.96      157.51     31.58 o 
  -7   1  12       12.02       14.29     16.35 o 
  -6   1  12      557.63      585.98     25.87 o 
  -5   1  12      143.77      110.19     14.12 o 
  -4   1  12      615.18      610.26     27.91 o 
  -3   1  12      107.45      106.30     14.36 o 
  -2   1  12     1316.51     1520.07     37.28 o 
  -1   1  12     1293.27     1301.60     29.58 o 
   0   1  12     1201.87     1220.09     41.32 o 
   1   1  12        1.41        0.01     21.39 o 
   2   1  12       59.41       30.46     17.41 o 
   3   1  12      999.94     1010.19     41.75 o 
   4   1  12        0.14        9.65     29.52 o 
   5   1  12        3.33        4.10     16.91 o 
   6   1  12        9.15       13.98     19.63 o 
   7   1  12       21.15        0.00     58.17 o 
  -9   2  12      329.36      360.79     48.08 o 
  -8   2  12        5.88        8.17     30.61 o 
  -7   2  12      818.73      844.67     46.26 o 
  -6   2  12      119.17      109.45     14.27 o 
  -5   2  12      741.79      758.00     27.95 o 
  -4   2  12      152.56      146.48     18.97 o 
  -3   2  12      156.04      173.24     16.39 o 
  -2   2  12      272.40      307.78     20.12 o 
  -1   2  12      936.76      924.59     33.08 o 
   0   2  12     1014.87     1054.47     54.22 o 
   1   2  12     2291.78     2280.57     54.37 o 
   2   2  12       41.91       48.50     32.27 o 
   3   2  12      249.15      239.17     21.66 o 
   4   2  12       39.18       28.66     21.49 o 
   5   2  12       19.63       18.58     20.72 o 
   6   2  12        0.96       28.65     20.66 o 
  -9   3  12        6.02        0.07     35.03 o 
  -8   3  12      121.87      117.31     24.71 o 
  -7   3  12        5.90        2.73     28.90 o 
  -6   3  12        1.96        0.01     19.45 o 
  -5   3  12      489.95      544.46     28.48 o 
  -4   3  12      613.90      566.93     29.66 o 
  -3   3  12      138.32      151.51     16.40 o 
  -2   3  12      815.98      817.29     24.08 o 
  -1   3  12       47.38       36.41     15.30 o 
   0   3  12     1279.90     1241.62     40.84 o 
   1   3  12      263.14      253.71     25.33 o 
   2   3  12     1793.71     1904.51     56.17 o 
   3   3  12      147.91      132.45     27.00 o 
   4   3  12        0.95       17.58     21.30 o 
   5   3  12       24.58       58.62     46.09 o 
   6   3  12        4.70        4.78     25.23 o 
  -8   4  12       28.51        3.77     22.62 o 
  -7   4  12        0.11        5.59     22.58 o 
  -6   4  12       60.21       39.43     20.45 o 
  -5   4  12      536.51      518.90     36.01 o 
  -4   4  12      295.85      346.55     24.78 o 
  -3   4  12        1.95        0.19     19.01 o 
  -2   4  12       15.82       11.59     18.36 o 
  -1   4  12      844.28      874.57     33.98 o 
   0   4  12        5.62       17.09     17.74 o 
   1   4  12      177.32      139.81     24.91 o 
   2   4  12      475.30      483.63     33.06 o 
   3   4  12      335.03      328.92     33.30 o 
   4   4  12       20.97       59.04     28.79 o 
   5   4  12       49.61       25.85     24.57 o 
   6   4  12        0.66        0.02     31.25 o 
  -8   5  12       35.91       23.34     23.22 o 
  -7   5  12      277.92      240.18     30.04 o 
  -6   5  12       58.07       92.23     22.07 o 
  -5   5  12      152.36      136.57     25.80 o 
  -4   5  12      996.48     1035.14     39.02 o 
  -3   5  12      499.22      529.79     25.34 o 
  -2   5  12      479.98      528.85     24.68 o 
  -1   5  12       56.96       41.56     24.30 o 
   0   5  12      297.52      281.12     28.43 o 
   1   5  12      103.03      133.71     23.33 o 
   2   5  12       49.52       48.37     21.89 o 
   3   5  12      147.84      203.10     27.59 o 
   4   5  12       27.84       10.35     22.79 o 
   5   5  12        0.53        2.05     29.97 o 
   6   5  12       10.24        0.19     44.70 o 
  -8   6  12       77.69      109.02     37.07 o 
  -7   6  12       22.37       13.72     22.60 o 
  -6   6  12       61.26      110.55     24.01 o 
  -5   6  12       40.81        1.59     22.24 o 
  -4   6  12      450.41      399.83     27.94 o 
  -3   6  12     1385.88     1443.82     44.79 o 
  -2   6  12      190.74      172.15     18.60 o 
  -1   6  12      875.83      923.72     44.55 o 
   0   6  12       85.91       75.20     20.59 o 
   1   6  12     1022.66     1036.31     49.57 o 
   2   6  12      549.63      520.94     38.01 o 
   3   6  12       70.71       95.23     30.68 o 
   4   6  12        0.46        9.83     27.66 o 
   5   6  12       21.44       40.34     37.44 o 
  -8   7  12      100.32      102.19     39.14 o 
  -7   7  12       26.57       27.13     31.59 o 
  -6   7  12       20.32        2.15     22.30 o 
  -5   7  12       61.13       76.36     25.60 o 
  -4   7  12      464.33      462.19     31.21 o 
  -3   7  12       82.50       83.51     21.97 o 
  -2   7  12      657.86      624.42     29.51 o 
  -1   7  12       41.02       39.69     17.76 o 
   0   7  12       23.16       56.07     20.57 o 
   1   7  12        4.62       18.76     21.96 o 
   2   7  12      419.73      391.63     33.07 o 
   3   7  12       64.03       89.07     25.65 o 
   4   7  12       20.38        5.69     24.51 o 
   5   7  12        0.04       15.01     44.08 o 
  -7   8  12       27.08       29.35     35.55 o 
  -6   8  12       38.49       24.06     25.49 o 
  -5   8  12        0.62        1.00     24.18 o 
  -4   8  12      752.44      758.35     46.86 o 
  -3   8  12      284.41      264.31     23.66 o 
  -2   8  12      328.71      278.63     31.56 o 
  -1   8  12        0.24        1.82     18.10 o 
   0   8  12      220.02      188.32     26.38 o 
   1   8  12      189.45      178.06     28.10 o 
   2   8  12       16.93        6.03     25.51 o 
   3   8  12       19.74        1.46     24.57 o 
   4   8  12        3.15        3.85     43.17 o 
  -7   9  12        1.22       51.58     47.58 o 
  -6   9  12      132.84      112.78     29.62 o 
  -5   9  12       38.95       24.31     24.64 o 
  -4   9  12      203.94      115.54     35.06 o 
  -3   9  12     1401.63     1425.23     60.56 o 
  -2   9  12      113.11      180.38     30.05 o 
  -1   9  12      343.67      306.74     40.49 o 
   0   9  12       53.88       70.02     25.17 o 
   1   9  12      152.06      128.05     36.84 o 
   2   9  12      191.42      259.51     42.13 o 
   3   9  12      103.31       52.71     31.81 o 
  -6  10  12      118.27      106.00     45.52 o 
  -5  10  12        7.25       78.83     44.75 o 
  -4  10  12       20.87       53.95     26.91 o 
  -3  10  12       44.22       38.75     26.35 o 
  -2  10  12      637.96      598.57     76.45 o 
  -1  10  12       15.90        1.34     65.86 o 
   0  10  12       81.87      102.51     57.51 o 
   1  10  12       16.72       22.26     22.87 o 
   2  10  12       99.58       69.96     27.45 o 
  -3  11  12       13.67       13.96     41.54 o 
  -2  11  12       12.11       27.91     26.23 o 
  -1  11  12       89.39       56.75     47.27 o 
   0  11  12       30.44       28.04     34.26 o 
  -2  12  12       28.62       51.02     46.59 o 
  -1  12  12       29.02       15.10     35.18 o 
   2 -20  13      144.68      118.88     50.28 o 
   3 -20  13       14.80       48.14     32.65 o 
  -1 -19  13       12.95       12.11     31.86 o 
   0 -19  13        4.52       31.58     33.48 o 
   1 -19  13      568.33      571.85     54.10 o 
   2 -19  13      108.05       83.29     21.46 o 
   3 -19  13       89.10       83.60     47.96 o 
   4 -19  13       59.75       45.17     26.50 o 
   5 -19  13       34.90       14.64     46.53 o 
  -3 -18  13       95.47       87.60     38.73 o 
  -2 -18  13        5.55       12.80     28.58 o 
  -1 -18  13      278.46      308.92     41.06 o 
   0 -18  13        0.01        0.03     28.92 o 
   1 -18  13        5.77       37.30     28.42 o 
   2 -18  13      539.96      657.65     36.24 o 
   3 -18  13       90.54      107.22     27.64 o 
   4 -18  13      193.17      192.70     31.06 o 
   5 -18  13       87.82       55.97     32.65 o 
   6 -18  13       88.87       60.46     49.33 o 
  -4 -17  13       28.15        0.33     30.53 o 
  -3 -17  13        3.64       16.06     26.64 o 
  -2 -17  13      208.34      195.40     28.02 o 
  -1 -17  13       62.24       69.68     24.68 o 
   0 -17  13      693.53      756.34     56.98 o 
   1 -17  13       13.00        4.86     17.62 o 
   2 -17  13       30.72       40.34     31.82 o 
   3 -17  13      576.96      645.82     39.45 o 
   4 -17  13       52.18       49.40     24.63 o 
   5 -17  13        5.10       20.52     24.40 o 
   6 -17  13       49.21        0.11     46.43 o 
  -5 -16  13      355.31      334.01     60.65 o 
  -4 -16  13       16.91        6.55     34.02 o 
  -3 -16  13       23.03       14.49     31.51 o 
  -2 -16  13       20.66       29.95     22.72 o 
  -1 -16  13      556.86      602.01     40.74 o 
   0 -16  13       98.70       81.52     19.34 o 
   1 -16  13      976.40      938.43     35.53 o 
   2 -16  13       40.25        4.27     19.72 o 
   3 -16  13      117.57      142.60     25.91 o 
   4 -16  13      153.31      204.16     24.41 o 
   5 -16  13        0.64        1.39     24.45 o 
   6 -16  13       52.43       56.10     26.69 o 
   7 -16  13       69.65       81.28     48.98 o 
  -5 -15  13      130.58       74.01     28.06 o 
  -4 -15  13       94.04       87.45     34.71 o 
  -3 -15  13       37.63       72.44     23.82 o 
  -2 -15  13      165.17      191.78     25.97 o 
  -1 -15  13        1.18        0.08     20.28 o 
   0 -15  13      366.75      426.50     23.51 o 
   1 -15  13      394.95      429.22     20.79 o 
   2 -15  13      555.28      711.01     36.60 o 
   3 -15  13        0.70        0.56     17.33 o 
   4 -15  13       36.61        3.38     21.39 o 
   5 -15  13       19.45       19.40     23.46 o 
   6 -15  13        0.77        0.00     28.45 o 
   7 -15  13       43.35       46.19     45.60 o 
  -5 -14  13      235.66      236.95     31.68 o 
  -4 -14  13      422.97      469.73     35.37 o 
  -3 -14  13        7.71        2.56     20.09 o 
  -2 -14  13      773.12      750.49     40.70 o 
  -1 -14  13     1166.82     1147.86     50.86 o 
   0 -14  13      760.43      760.82     28.87 o 
   1 -14  13       12.29       10.23     11.95 o 
   2 -14  13      273.38      290.50     21.00 o 
   3 -14  13      193.76      235.77     24.11 o 
   4 -14  13       17.90        0.18     17.99 o 
   5 -14  13      237.79      219.83     25.92 o 
   6 -14  13      107.30      155.30     30.36 o 
   7 -14  13       26.99       35.44     27.91 o 
  -6 -13  13      101.93      129.84     47.03 o 
  -5 -13  13      124.21      137.27     27.48 o 
  -4 -13  13      602.39      689.39     40.29 o 
  -3 -13  13      225.39      209.56     26.76 o 
  -2 -13  13      622.54      693.72     38.20 o 
  -1 -13  13     1366.83     1397.88     34.19 o 
   0 -13  13     1731.62     1792.07     34.84 o 
   1 -13  13     1222.19     1173.98     32.86 o 
   2 -13  13       76.45       66.62     14.62 o 
   3 -13  13       82.82      125.68     15.58 o 
   4 -13  13       11.12        0.78     17.95 o 
   5 -13  13        6.65        4.01     19.69 o 
   6 -13  13      303.25      250.92     27.24 o 
   7 -13  13       71.26       40.43     25.00 o 
  -6 -12  13        4.90        0.05     42.00 o 
  -5 -12  13      243.72      219.01     32.14 o 
  -4 -12  13        5.54        5.95     19.39 o 
  -3 -12  13        2.01        0.64     20.34 o 
  -2 -12  13      461.96      445.27     38.30 o 
  -1 -12  13      317.95      339.37     23.37 o 
   0 -12  13      145.31      140.59     17.58 o 
   1 -12  13     1762.63     1773.58     36.31 o 
   2 -12  13      300.02      322.98     21.59 o 
   3 -12  13      207.93      178.83     20.31 o 
   4 -12  13        5.09        1.07     14.84 o 
   5 -12  13       44.77        1.14     18.14 o 
   6 -12  13       28.68       31.24     25.56 o 
   7 -12  13      264.95      270.85     30.27 o 
   8 -12  13       29.34        0.80     50.20 o 
  -7 -11  13        1.89        0.56     54.97 o 
  -6 -11  13       38.04       79.01     34.35 o 
  -5 -11  13      561.55      616.93     39.21 o 
  -4 -11  13      269.54      291.04     28.90 o 
  -3 -11  13       40.71       50.07     19.67 o 
  -2 -11  13       51.30       35.29     16.76 o 
  -1 -11  13     1105.83     1114.88     36.59 o 
   0 -11  13       70.85       65.49     16.21 o 
   1 -11  13       27.98       20.14     11.34 o 
   2 -11  13     2091.03     2338.36     58.15 o 
   3 -11  13      166.83      197.56     25.91 o 
   4 -11  13        0.40        0.20     15.78 o 
   5 -11  13       34.43       28.34     16.40 o 
   6 -11  13        0.41        2.40     22.67 o 
   7 -11  13        3.85        0.02     25.82 o 
   8 -11  13      185.50      224.09     34.86 o 
  -7 -10  13        5.81       19.04     53.21 o 
  -6 -10  13        6.44       30.36     29.20 o 
  -5 -10  13      133.47      193.12     32.32 o 
  -4 -10  13     1209.69     1281.07     47.67 o 
  -3 -10  13       57.42       61.28     20.74 o 
  -2 -10  13     1043.37     1060.63     30.12 o 
  -1 -10  13        0.34        1.20     12.34 o 
   0 -10  13      966.44      993.24     25.02 o 
   1 -10  13      638.02      652.59     18.91 o 
   2 -10  13      112.74      137.99     20.28 o 
   3 -10  13     1282.04     1446.31     46.60 o 
   4 -10  13       35.34       12.47     26.69 o 
   5 -10  13       53.37       73.78     23.77 o 
   6 -10  13      220.60      183.77     28.43 o 
   7 -10  13       94.96      100.88     44.00 o 
   8 -10  13        0.59        8.40     24.37 o 
  -8  -9  13       34.73       37.86     49.87 o 
  -7  -9  13       26.35       53.36     31.48 o 
  -6  -9  13       20.73        2.06     22.97 o 
  -5  -9  13        3.65        8.65     14.54 o 
  -4  -9  13        1.42        8.85     14.62 o 
  -3  -9  13     1506.23     1438.88     53.37 o 
  -2  -9  13      210.22      203.76     15.56 o 
  -1  -9  13     1288.59     1444.51     33.21 o 
   0  -9  13      202.52      214.88     16.71 o 
   1  -9  13     2119.76     2156.66     39.76 o 
   2  -9  13      683.53      702.01     33.43 o 
   3  -9  13       82.96       67.76     14.88 o 
   4  -9  13       10.40        8.55     23.15 o 
   5  -9  13      389.95      342.67     25.76 o 
   6  -9  13        9.65        0.07     18.92 o 
   7  -9  13      596.11      469.75     38.63 o 
   8  -9  13        0.84        0.28     25.19 o 
  -8  -8  13        4.84        1.13     30.90 o 
  -7  -8  13       85.67       91.24     36.93 o 
  -6  -8  13      413.44      499.59     35.96 o 
  -5  -8  13      688.06      691.54     38.13 o 
  -4  -8  13       50.94       40.57     12.99 o 
  -3  -8  13       29.84       39.43     10.91 o 
  -2  -8  13     1734.77     1830.75     38.86 o 
  -1  -8  13        3.78        7.63     12.64 o 
   0  -8  13     1017.67      953.33     32.51 o 
   1  -8  13      171.63      169.04     16.23 o 
   2  -8  13     2827.91     2842.47     52.92 o 
   3  -8  13      207.97      248.51     22.84 o 
   4  -8  13      269.17      278.20     20.92 o 
   5  -8  13      133.31      161.62     23.56 o 
   6  -8  13      542.48      537.73     35.80 o 
   7  -8  13        5.37        2.57     18.74 o 
   8  -8  13      213.54      260.94     32.84 o 
  -8  -7  13        1.46        1.04     34.34 o 
  -7  -7  13        5.05       32.34     20.68 o 
  -6  -7  13      183.03      173.95     24.79 o 
  -5  -7  13      452.31      481.17     27.68 o 
  -4  -7  13     1634.46     1823.73     58.45 o 
  -3  -7  13      158.18      149.17     19.08 o 
  -2  -7  13      662.97      621.09     27.83 o 
  -1  -7  13       44.42       32.86     12.87 o 
   0  -7  13      348.87      321.21     27.05 o 
   1  -7  13      664.61      651.47     19.44 o 
   2  -7  13      472.40      428.24     20.78 o 
   3  -7  13      426.97      467.59     25.00 o 
   4  -7  13       69.82       69.37     16.10 o 
   5  -7  13      671.58      714.53     31.63 o 
   6  -7  13      430.99      419.77     35.12 o 
   7  -7  13      125.75      115.24     22.31 o 
   8  -7  13        4.54        1.30     33.77 o 
  -8  -6  13        0.68       16.96     28.34 o 
  -7  -6  13      123.77       97.63     37.81 o 
  -6  -6  13       29.10        7.57     26.24 o 
  -5  -6  13        1.43        3.96     24.70 o 
  -4  -6  13      791.03      793.19     46.45 o 
  -3  -6  13     2389.50     2379.90     64.48 o 
  -2  -6  13      164.03      153.67     25.08 o 
  -1  -6  13     2722.54     2586.83     78.54 o 
   0  -6  13        2.63       12.46      6.31 o 
   1  -6  13      191.64      181.52      9.87 o 
   2  -6  13     2575.27     2397.30     42.46 o 
   3  -6  13      106.77      123.78     19.89 o 
   4  -6  13        0.61        1.43     15.98 o 
   5  -6  13      421.88      463.24     29.64 o 
   6  -6  13      244.18      263.15     24.85 o 
   7  -6  13       57.72      115.57     21.60 o 
   8  -6  13        9.12       13.14     18.69 o 
  -9  -5  13      135.78       36.30     45.27 o 
  -8  -5  13        3.04        8.75     30.34 o 
  -7  -5  13      270.11      275.46     36.88 o 
  -6  -5  13      405.11      470.28     44.06 o 
  -5  -5  13      124.89       91.56     33.98 o 
  -4  -5  13       61.18       59.83     22.58 o 
  -3  -5  13      622.84      642.83     33.52 o 
  -2  -5  13     1585.30     1531.18     40.88 o 
  -1  -5  13      155.07      148.96     40.46 o 
   0  -5  13      568.62      454.57     25.82 o 
   1  -5  13       59.57       48.22     18.67 o 
   2  -5  13       28.32       24.35     14.66 o 
   3  -5  13     1350.31     1366.90     46.36 o 
   4  -5  13      322.04      343.67     27.10 o 
   5  -5  13       85.86      102.60     19.39 o 
   6  -5  13      261.83      242.22     25.46 o 
   7  -5  13      210.61      233.71     28.56 o 
   8  -5  13       54.62       47.53     19.44 o 
  -9  -4  13       99.44       54.87     53.90 o 
  -8  -4  13       91.27      136.45     32.92 o 
  -7  -4  13      380.22      410.99     42.04 o 
  -6  -4  13      276.53      270.89     38.74 o 
  -5  -4  13     2017.10     1984.75     69.93 o 
  -4  -4  13      338.28      374.86     34.62 o 
  -3  -4  13      148.43      132.13     19.83 o 
  -2  -4  13       46.92       39.57     15.07 o 
  -1  -4  13      266.29      243.87     13.56 o 
   0  -4  13        9.06        9.26      7.72 o 
   1  -4  13      307.91      313.18     27.69 o 
   2  -4  13      212.93      194.06     23.94 o 
   3  -4  13      706.78      720.17     34.78 o 
   4  -4  13      227.69      246.20     27.89 o 
   5  -4  13      338.79      388.67     28.03 o 
   6  -4  13       77.44      104.86     23.90 o 
   7  -4  13       45.30       25.32     21.57 o 
   8  -4  13       83.18      101.31     33.24 o 
  -9  -3  13      226.44      125.42     37.42 o 
  -8  -3  13      141.99      139.50     32.15 o 
  -7  -3  13       70.35       74.16     22.88 o 
  -6  -3  13      795.07      900.97     52.33 o 
  -5  -3  13      581.33      657.32     45.82 o 
  -4  -3  13     2413.63     2513.48     54.26 o 
  -3  -3  13      908.57      994.36     39.23 o 
  -2  -3  13      212.85      227.24     17.03 o 
  -1  -3  13      304.51      282.87     18.77 o 
   0  -3  13      471.09      385.16     20.17 o 
   1  -3  13       36.07       29.17     20.47 o 
   2  -3  13      916.80      915.21     46.81 o 
   3  -3  13      238.88      266.68     25.12 o 
   4  -3  13      183.82      167.15     23.09 o 
   5  -3  13       60.74        4.93     34.35 o 
   6  -3  13      209.21      220.66     25.01 o 
   7  -3  13        1.05        0.03     29.05 o 
   8  -3  13        6.75       35.26     34.14 o 
  -9  -2  13       99.19      111.95     50.83 o 
  -8  -2  13        5.03       26.92     26.44 o 
  -7  -2  13       63.61       62.06     22.26 o 
  -6  -2  13      346.20      353.48     29.29 o 
  -5  -2  13      423.68      473.07     28.37 o 
  -4  -2  13       47.69       55.13     20.28 o 
  -3  -2  13     2383.68     2500.00     49.30 o 
  -2  -2  13     1845.77     1746.78     36.80 o 
  -1  -2  13      262.42      216.04     15.42 o 
   0  -2  13      846.81      869.63     27.28 o 
   1  -2  13       23.10       55.83     15.36 o 
   2  -2  13      199.75      178.74     19.79 o 
   3  -2  13      824.55      882.54     47.97 o 
   4  -2  13      212.67      195.87     33.69 o 
   5  -2  13      365.40      326.04     33.51 o 
   6  -2  13       86.56       77.49     25.58 o 
   7  -2  13       93.89       98.05     27.08 o 
  -9  -1  13      194.71      130.90     71.46 o 
  -8  -1  13       72.15       86.77     21.15 o 
  -7  -1  13      239.81      245.91     22.36 o 
  -6  -1  13       39.95       18.98     14.32 o 
  -5  -1  13      331.60      384.23     24.62 o 
  -4  -1  13      141.55      161.14     19.53 o 
  -3  -1  13       72.89      109.43     16.26 o 
  -2  -1  13      437.49      479.89     26.33 o 
  -1  -1  13      242.61      205.53     14.14 o 
   0  -1  13       77.72       65.77     13.91 o 
   1  -1  13      448.67      485.22     42.28 o 
   2  -1  13       76.69       60.55     18.99 o 
   3  -1  13       17.83        7.75     16.28 o 
   4  -1  13      572.24      681.89     39.93 o 
   5  -1  13      158.21      179.65     41.34 o 
   6  -1  13      188.77      183.63     31.41 o 
   7  -1  13        3.53       52.97     22.73 o 
  -9   0  13       46.81       42.04     27.64 o 
  -8   0  13      500.53      408.32     37.52 o 
  -7   0  13        1.29        1.22     14.89 o 
  -6   0  13     1128.65     1243.52     34.48 o 
  -5   0  13       12.94        0.14     14.17 o 
  -4   0  13     1403.39     1445.35     39.97 o 
  -3   0  13     1284.87     1311.57     41.89 o 
  -2   0  13        1.44        3.86     12.85 o 
  -1   0  13      108.69       76.38     11.85 o 
   0   0  13      375.37      467.47     24.54 o 
   1   0  13     1134.31     1189.50     52.27 o 
   2   0  13      844.03      775.38     27.38 o 
   3   0  13       11.69       66.40     24.30 o 
   4   0  13       95.77       44.91     33.20 o 
   5   0  13       87.12      101.95     26.73 o 
   6   0  13      172.23      164.35     28.45 o 
   7   0  13       21.48       48.47     34.75 o 
  -9   1  13       38.92       38.92     39.44 o 
  -8   1  13       41.08       18.36     29.91 o 
  -7   1  13      795.56      818.44     45.99 o 
  -6   1  13        4.23        4.04     15.59 o 
  -5   1  13      996.51      943.01     33.21 o 
  -4   1  13      726.98      678.03     31.61 o 
  -3   1  13     2910.16     2942.15     70.21 o 
  -2   1  13      781.12      834.61     29.93 o 
  -1   1  13        0.89        2.21     15.06 o 
   0   1  13      186.17      176.46     30.01 o 
   1   1  13      419.50      451.27     29.24 o 
   2   1  13      494.79      415.36     31.79 o 
   3   1  13     1019.63     1146.61     42.46 o 
   4   1  13       91.84       70.06     22.46 o 
   5   1  13      121.17      121.56     28.22 o 
   6   1  13        5.98        0.01     24.16 o 
  -9   2  13      190.55      296.76     61.69 o 
  -8   2  13       73.64      110.10     36.69 o 
  -7   2  13       44.46       35.17     20.87 o 
  -6   2  13      253.80      216.73     24.46 o 
  -5   2  13       10.19       27.65     27.40 o 
  -4   2  13       15.34       15.50     14.78 o 
  -3   2  13      334.62      333.35     20.27 o 
  -2   2  13      504.83      468.11     22.33 o 
  -1   2  13       46.00       63.99     22.56 o 
   0   2  13      338.22      393.22     38.36 o 
   1   2  13       12.41        0.82     18.07 o 
   2   2  13       17.39       45.56     18.84 o 
   3   2  13      215.63      292.60     32.92 o 
   4   2  13      569.28      612.66     38.19 o 
   5   2  13       66.79       51.46     24.67 o 
   6   2  13      210.07      160.06     40.38 o 
  -8   3  13      517.23      485.06     37.39 o 
  -7   3  13       33.03       50.46     22.68 o 
  -6   3  13      818.32      811.45     38.04 o 
  -5   3  13      128.60      155.64     25.77 o 
  -4   3  13      289.37      245.60     26.51 o 
  -3   3  13      514.91      592.89     24.02 o 
  -2   3  13       70.01       64.86     15.97 o 
  -1   3  13       12.23       12.86     16.00 o 
   0   3  13       18.80        9.93     22.92 o 
   1   3  13      291.26      434.33     29.67 o 
   2   3  13       50.24       34.14     30.14 o 
   3   3  13      137.95      167.62     34.76 o 
   4   3  13      231.99      274.10     30.40 o 
   5   3  13       90.16       33.87     34.56 o 
  -8   4  13      270.53      323.41     31.09 o 
  -7   4  13     1138.62     1219.83     49.81 o 
  -6   4  13      138.07      110.69     27.48 o 
  -5   4  13      594.54      623.58     40.97 o 
  -4   4  13      190.12      156.17     20.98 o 
  -3   4  13     1148.32     1333.04     36.17 o 
  -2   4  13     1720.30     1720.83     47.60 o 
  -1   4  13       57.75       33.66     17.17 o 
   0   4  13      172.14      251.94     27.02 o 
   1   4  13      312.08      236.45     26.70 o 
   2   4  13      497.57      419.91     38.57 o 
   3   4  13      218.24      279.11     42.99 o 
   4   4  13       39.21       96.14     26.68 o 
   5   4  13        2.24        0.17     35.19 o 
  -8   5  13       11.36       68.99     35.96 o 
  -7   5  13      157.66      218.94     28.74 o 
  -6   5  13     1026.64     1144.53     72.86 o 
  -5   5  13      292.61      220.18     30.08 o 
  -4   5  13      128.99      163.70     20.70 o 
  -3   5  13      289.33      276.65     22.02 o 
  -2   5  13      380.57      341.55     27.57 o 
  -1   5  13      574.41      613.17     30.17 o 
   0   5  13        6.92        0.28     22.89 o 
   1   5  13      270.18      299.92     34.13 o 
   2   5  13       13.85        0.35     25.33 o 
   3   5  13      845.34      795.55     64.51 o 
   4   5  13      107.32      131.10     28.77 o 
  -8   6  13      181.73      138.41     67.62 o 
  -7   6  13      195.04      181.89     34.39 o 
  -6   6  13       78.77       79.85     26.22 o 
  -5   6  13        3.93        1.81     22.40 o 
  -4   6  13      169.04      183.51     22.15 o 
  -3   6  13      259.65      254.19     30.19 o 
  -2   6  13      671.30      597.99     28.23 o 
  -1   6  13       10.51       20.93     19.19 o 
   0   6  13       12.54        4.43     20.43 o 
   1   6  13      122.97      143.22     23.72 o 
   2   6  13       23.06       22.67     25.90 o 
   3   6  13        2.57       15.99     24.21 o 
   4   6  13      122.77      131.59     39.87 o 
  -7   7  13      549.17      555.22     69.97 o 
  -6   7  13      121.97      116.65     35.81 o 
  -5   7  13      122.09       85.22     26.48 o 
  -4   7  13        9.54        0.02     23.04 o 
  -3   7  13       52.80       89.06     27.27 o 
  -2   7  13     1261.16     1248.72     45.06 o 
  -1   7  13      139.56      151.87     24.29 o 
   0   7  13      292.11      305.51     30.09 o 
   1   7  13      103.77      100.98     24.01 o 
   2   7  13      364.00      292.30     34.46 o 
   3   7  13       78.38       42.48     34.29 o 
  -7   8  13      261.46      282.18     60.38 o 
  -6   8  13      228.71      191.34     41.70 o 
  -5   8  13      166.08      129.21     37.03 o 
  -4   8  13       38.71       28.10     24.45 o 
  -3   8  13       11.67        0.57     23.88 o 
  -2   8  13      151.57      137.79     33.36 o 
  -1   8  13      923.13      929.63     57.62 o 
   0   8  13       24.33        0.00     23.04 o 
   1   8  13      237.26      259.98     32.04 o 
   2   8  13        2.30        7.07     24.72 o 
   3   8  13      184.18      135.13     52.38 o 
  -5   9  13        0.74        1.90     42.72 o 
  -4   9  13       32.39       28.50     25.52 o 
  -3   9  13       38.96       29.51     32.50 o 
  -2   9  13       11.14        0.39     26.57 o 
  -1   9  13       83.14      130.73     38.62 o 
   0   9  13      196.92      171.93     33.81 o 
   1   9  13        1.26        0.30     26.21 o 
   2   9  13       85.36       88.58     29.39 o 
  -4  10  13       40.01       23.71     29.59 o 
  -3  10  13       11.66        0.95     30.36 o 
  -2  10  13      277.70      221.32     33.91 o 
  -1  10  13       61.56       77.11     35.86 o 
   0  10  13        8.16        0.55     68.04 o 
   1  10  13       68.77       65.20     47.07 o 
  -3  11  13        7.04       27.42     43.05 o 
  -2  11  13      154.25      161.13     39.43 o 
  -1  11  13      457.50      455.99     60.50 o 
   1 -20  14      120.34       19.40     47.32 o 
   2 -20  14        2.15       11.63     43.96 o 
   3 -20  14       98.26      183.04     37.69 o 
  -1 -19  14        2.55       15.08     40.62 o 
   0 -19  14        1.10        0.50     29.69 o 
   1 -19  14      241.82      213.27     39.22 o 
   2 -19  14       85.55       22.31     32.45 o 
   3 -19  14       35.62       21.58     33.16 o 
   4 -19  14      171.17      208.55     52.83 o 
  -3 -18  14       18.36       12.02     28.94 o 
  -2 -18  14       45.88       64.30     35.32 o 
  -1 -18  14        5.49       11.13     62.87 o 
   0 -18  14       18.27       53.60     32.15 o 
   1 -18  14        6.09        0.14     28.43 o 
   2 -18  14      330.72      296.69     29.57 o 
   3 -18  14      109.33       65.41     38.39 o 
   4 -18  14      199.26      134.78     30.44 o 
   6 -18  14      159.46      186.51     57.64 o 
  -4 -17  14        3.80        2.02     40.70 o 
  -3 -17  14      434.36      446.96     49.66 o 
  -2 -17  14        0.25        0.06     30.91 o 
  -1 -17  14        8.55       46.52     22.76 o 
   0 -17  14       26.56        0.35     19.75 o 
   1 -17  14        4.63       24.12     17.52 o 
   2 -17  14      215.84      244.02     23.33 o 
   3 -17  14      552.10      517.73     41.08 o 
   4 -17  14       22.09       34.66     24.32 o 
   5 -17  14      207.06      191.19     47.32 o 
   6 -17  14        3.33        3.48     43.18 o 
  -5 -16  14      347.52      371.02     63.64 o 
  -4 -16  14       13.01        8.38     27.19 o 
  -3 -16  14      153.20      155.46     28.76 o 
  -2 -16  14      290.79      268.76     30.22 o 
  -1 -16  14      201.88      212.77     28.28 o 
   0 -16  14        0.14       17.12     16.39 o 
   1 -16  14      150.88      120.48     17.36 o 
   2 -16  14       29.69        3.84     20.66 o 
   3 -16  14       35.39       66.95     28.80 o 
   4 -16  14      712.71      775.55     55.75 o 
   5 -16  14       20.89        7.19     37.40 o 
   6 -16  14       17.61       20.09     30.55 o 
  -5 -15  14       92.71       43.32     24.91 o 
  -4 -15  14      288.40      373.84     33.65 o 
  -3 -15  14       36.90       53.99     27.93 o 
  -2 -15  14      147.71      124.68     30.24 o 
  -1 -15  14       51.47       46.34     36.45 o 
   0 -15  14      544.01      552.69     25.16 o 
   1 -15  14      340.29      263.47     27.75 o 
   2 -15  14      370.86      366.51     25.59 o 
   3 -15  14        2.28        4.38     20.92 o 
   4 -15  14       15.81        1.15     19.26 o 
   5 -15  14      181.86      238.52     31.79 o 
   6 -15  14       25.38       57.06     47.14 o 
   7 -15  14        1.03       49.41     52.26 o 
  -5 -14  14       76.65       57.98     29.73 o 
  -4 -14  14      300.87      324.29     31.74 o 
  -3 -14  14      651.91      736.92     43.94 o 
  -2 -14  14       17.91        5.58     25.61 o 
  -1 -14  14      189.79      203.08     26.81 o 
   0 -14  14       13.65       10.15     12.21 o 
   1 -14  14      281.02      288.72     23.78 o 
   2 -14  14      789.07      712.35     31.13 o 
   3 -14  14      673.37      694.85     31.97 o 
   4 -14  14       39.07       22.07     18.45 o 
   5 -14  14       54.05       25.33     22.19 o 
   6 -14  14      126.86      161.63     25.00 o 
   7 -14  14        8.05       38.48     34.34 o 
  -6 -13  14      178.98      221.14     57.23 o 
  -5 -13  14        2.76        1.67     27.81 o 
  -4 -13  14       67.08       66.10     24.12 o 
  -3 -13  14      562.72      585.61     40.05 o 
  -2 -13  14      160.88      155.78     25.40 o 
  -1 -13  14       20.83        7.21     12.35 o 
   0 -13  14      518.99      560.49     21.30 o 
   1 -13  14       52.02       63.85     13.86 o 
   2 -13  14      250.53      244.73     20.09 o 
   3 -13  14      910.41      933.26     32.83 o 
   4 -13  14      895.40      947.27     40.03 o 
   5 -13  14        4.85        6.51     19.57 o 
   6 -13  14       25.04       20.65     21.06 o 
   7 -13  14       86.68       88.48     29.43 o 
  -6 -12  14      169.74      208.21     64.88 o 
  -5 -12  14      392.21      366.10     34.43 o 
  -4 -12  14      262.15      246.20     41.40 o 
  -3 -12  14       77.48       86.21     24.50 o 
  -2 -12  14      112.91      130.61     19.05 o 
  -1 -12  14      194.81      208.13     17.05 o 
   0 -12  14        1.58        2.29     12.41 o 
   1 -12  14      897.23      902.33     30.44 o 
   2 -12  14       27.54       38.74     18.75 o 
   3 -12  14      249.80      255.96     23.07 o 
   4 -12  14      205.43      210.61     23.52 o 
   5 -12  14      279.52      371.57     36.00 o 
   6 -12  14        5.26        0.55     24.63 o 
   7 -12  14        2.04        0.05     27.00 o 
  -7 -11  14      194.75      158.05     55.63 o 
  -6 -11  14      197.61      293.22     40.67 o 
  -5 -11  14      140.91      145.90     29.75 o 
  -4 -11  14      348.49      348.52     27.73 o 
  -3 -11  14      227.29      227.06     24.97 o 
  -2 -11  14      227.28      182.00     22.59 o 
  -1 -11  14      123.32      122.19     16.67 o 
   0 -11  14      454.35      440.99     33.46 o 
   1 -11  14      255.29      195.46     21.61 o 
   2 -11  14     1777.95     1714.83     53.25 o 
   3 -11  14      115.85      119.67     18.73 o 
   4 -11  14       14.45       27.84     20.21 o 
   5 -11  14        9.49       31.19     18.52 o 
   6 -11  14       42.79       87.93     28.92 o 
   7 -11  14        0.14        5.89     33.51 o 
  -7 -10  14       80.45       16.02     60.87 o 
  -6 -10  14       65.07       96.21     32.74 o 
  -5 -10  14       35.37       10.90     37.73 o 
  -4 -10  14      124.36      183.35     27.01 o 
  -3 -10  14      268.00      265.55     25.50 o 
  -2 -10  14       15.96        9.01     13.72 o 
  -1 -10  14     2171.44     2163.10     42.36 o 
   0 -10  14      149.75      163.23     15.84 o 
   1 -10  14      782.86      760.21     30.67 o 
   2 -10  14        0.48        0.00     16.36 o 
   3 -10  14     2580.68     2454.24     59.18 o 
   4 -10  14      253.63      339.25     35.43 o 
   5 -10  14       22.14       32.55     20.33 o 
   6 -10  14        1.06        6.68     17.59 o 
   7 -10  14       12.48        0.32     24.43 o 
  -8  -9  14      176.80      137.41     57.35 o 
  -7  -9  14        8.63        1.38     79.68 o 
  -6  -9  14        6.42        1.25     35.76 o 
  -5  -9  14      137.45      161.50     32.43 o 
  -4  -9  14       25.65        6.39     19.93 o 
  -3  -9  14      556.36      594.95     40.43 o 
  -2  -9  14       96.95       82.24     14.19 o 
  -1  -9  14      256.15      276.09     21.29 o 
   0  -9  14      306.84      305.16     18.85 o 
   1  -9  14       82.74       71.56     14.31 o 
   2  -9  14       65.73       65.00     13.00 o 
   3  -9  14       59.66       39.91     15.02 o 
   4  -9  14      870.97      758.08     51.90 o 
   5  -9  14       89.15       88.70     19.67 o 
   6  -9  14        0.12       12.79     17.83 o 
   7  -9  14       27.85       87.86     32.84 o 
   8  -9  14       10.39       73.49     33.29 o 
  -8  -8  14      708.47      724.47     63.40 o 
  -7  -8  14       64.07       71.67     33.51 o 
  -6  -8  14       50.30       14.48     27.91 o 
  -5  -8  14       11.40       21.63     25.51 o 
  -4  -8  14       20.36       37.24     20.78 o 
  -3  -8  14       15.32       39.51     13.76 o 
  -2  -8  14     2151.51     2235.94     44.33 o 
  -1  -8  14       22.20        2.90     13.54 o 
   0  -8  14     1840.41     1947.76     40.10 o 
   1  -8  14       78.82       83.73     12.33 o 
   2  -8  14      501.43      482.96     25.03 o 
   3  -8  14      209.58      193.33     21.68 o 
   4  -8  14        6.67        0.00     14.22 o 
   5  -8  14       35.04       27.66     17.24 o 
   6  -8  14       56.86        2.71     18.64 o 
   7  -8  14       21.23       61.36     28.21 o 
   8  -8  14        7.87       19.30     29.07 o 
  -8  -7  14        3.87        0.03     30.61 o 
  -7  -7  14      535.02      492.50     47.01 o 
  -6  -7  14        5.16        5.26     74.51 o 
  -5  -7  14      277.25      319.97     35.44 o 
  -4  -7  14      159.37      102.51     40.63 o 
  -3  -7  14      524.59      561.75     22.75 o 
  -2  -7  14      361.47      411.31     28.87 o 
  -1  -7  14     2118.00     2247.31     47.83 o 
   0  -7  14        1.53        1.97     13.33 o 
   1  -7  14     2023.67     1923.83     58.30 o 
   2  -7  14      110.80       98.45     17.30 o 
   3  -7  14     1745.81     1693.59     41.30 o 
   4  -7  14      382.24      402.85     24.83 o 
   5  -7  14       57.94       91.47     19.46 o 
   6  -7  14        0.99        4.81     18.58 o 
   7  -7  14       11.44       10.93     27.93 o 
   8  -7  14       10.06       19.79     28.91 o 
  -8  -6  14       56.00       39.92     58.01 o 
  -7  -6  14      134.40       82.45     30.33 o 
  -6  -6  14       70.21       29.46     47.94 o 
  -5  -6  14       28.38       12.15     23.26 o 
  -4  -6  14       10.95        0.50     63.36 o 
  -3  -6  14      812.19      837.71     37.53 o 
  -2  -6  14      142.24      121.16     20.47 o 
  -1  -6  14      161.47      148.73     23.96 o 
   0  -6  14     2821.80     2675.05     61.95 o 
   1  -6  14       31.23       18.78     16.72 o 
   2  -6  14       14.80       32.67     14.64 o 
   3  -6  14      327.66      333.33     26.45 o 
   4  -6  14      286.63      272.77     24.08 o 
   5  -6  14       53.09       89.65     19.55 o 
   6  -6  14       63.83       60.25     20.82 o 
   7  -6  14       18.80        4.69     23.12 o 
   8  -6  14        8.18        0.99     19.78 o 
  -9  -5  14      154.51      128.90     48.77 o 
  -8  -5  14      699.19      755.28     58.07 o 
  -7  -5  14        4.31        9.75     28.10 o 
  -6  -5  14      153.41      137.55     28.76 o 
  -5  -5  14      247.22      274.26     32.40 o 
  -4  -5  14        1.44        5.64     18.60 o 
  -3  -5  14     2135.35     2224.71     57.77 o 
  -2  -5  14     2752.09     2808.39     89.42 o 
  -1  -5  14      818.40      891.10     24.57 o 
   0  -5  14     2097.11     2155.45    112.53 o 
   1  -5  14     2218.90     2224.26     66.71 o 
   2  -5  14       41.13       44.05     17.17 o 
   3  -5  14       12.05        5.32     18.71 o 
   4  -5  14       83.50       64.28     20.43 o 
   5  -5  14        3.86       13.70     18.54 o 
   6  -5  14       36.50       37.48     20.02 o 
   7  -5  14       33.35       63.95     27.98 o 
   8  -5  14        5.61        0.41     23.52 o 
  -9  -4  14       55.52       39.53     31.53 o 
  -8  -4  14      236.32      163.81     33.42 o 
  -7  -4  14      495.94      511.28     72.16 o 
  -6  -4  14        3.75       56.02     24.81 o 
  -5  -4  14       41.60       30.33     19.97 o 
  -4  -4  14      152.94      132.50     21.66 o 
  -3  -4  14        0.39        0.03     16.60 o 
  -2  -4  14     3534.86     3473.85    126.34 o 
  -1  -4  14     3827.97     3842.94     58.32 o 
   0  -4  14      874.67      902.18     43.38 o 
   1  -4  14      733.00      650.59     33.84 o 
   2  -4  14     1227.47     1200.97     50.61 o 
   3  -4  14       49.94       40.03     19.60 o 
   4  -4  14       84.92       78.69     22.77 o 
   5  -4  14      185.08      211.19     28.61 o 
   6  -4  14       20.73        7.35     19.41 o 
   7  -4  14        1.07        0.06     22.70 o 
   8  -4  14       52.04      133.56     28.77 o 
  -9  -3  14       98.04       96.04     34.92 o 
  -8  -3  14        1.18       25.79     44.19 o 
  -7  -3  14       19.05       45.53     37.46 o 
  -6  -3  14      142.11      137.54     22.89 o 
  -5  -3  14        3.99        0.10     18.16 o 
  -4  -3  14      195.61      237.53     26.11 o 
  -3  -3  14       46.70       65.74     22.70 o 
  -2  -3  14       25.86       37.96     13.51 o 
  -1  -3  14     2027.85     2067.44     46.53 o 
   0  -3  14     1942.71     1781.29     44.00 o 
   1  -3  14      273.09      258.73     29.70 o 
   2  -3  14       59.21       61.65     33.77 o 
   3  -3  14      629.36      689.96     38.94 o 
   4  -3  14       53.03       28.40     20.94 o 
   5  -3  14      527.15      756.22     40.82 o 
   6  -3  14      119.98      184.39     26.02 o 
   7  -3  14       53.78       79.54     33.76 o 
  -9  -2  14      245.73      325.65     68.95 o 
  -8  -2  14      388.73      290.78     85.47 o 
  -7  -2  14      171.51      193.20     25.19 o 
  -6  -2  14        0.97        2.91     17.83 o 
  -5  -2  14       66.97       60.51     19.07 o 
  -4  -2  14       69.25       65.41     17.96 o 
  -3  -2  14      408.92      464.35     22.08 o 
  -2  -2  14     1182.93     1191.85     34.87 o 
  -1  -2  14       28.91       50.69     21.96 o 
   0  -2  14       11.05       20.85     12.89 o 
   1  -2  14      133.89      149.50     26.30 o 
   2  -2  14        3.60       25.12     26.13 o 
   3  -2  14        3.63        7.06     28.43 o 
   4  -2  14      239.30      200.78     28.74 o 
   5  -2  14        0.23        0.96     27.64 o 
   6  -2  14      135.22      208.03     45.40 o 
   7  -2  14       14.70       22.88     24.42 o 
  -9  -1  14       14.95        0.36     46.56 o 
  -8  -1  14      236.63      152.04     31.32 o 
  -7  -1  14      361.44      332.84     28.25 o 
  -6  -1  14      221.07      255.23     22.28 o 
  -5  -1  14       29.58       28.67     15.24 o 
  -4  -1  14      659.98      722.56     30.62 o 
  -3  -1  14       59.45       52.72     15.25 o 
  -2  -1  14     3220.48     3254.09     53.94 o 
  -1  -1  14     2100.63     2143.84     51.07 o 
   0  -1  14       26.88       17.57     17.83 o 
   1  -1  14      726.98      568.25     60.20 o 
   2  -1  14      150.87      146.70     38.53 o 
   3  -1  14        9.54        8.81     27.46 o 
   4  -1  14      528.66      534.06     38.26 o 
   5  -1  14       27.75       30.76     31.78 o 
   6  -1  14      129.24       83.42     28.02 o 
   7  -1  14       61.24       72.15     31.27 o 
  -9   0  14       20.36        0.18     44.67 o 
  -8   0  14      128.64       81.40     24.15 o 
  -7   0  14      346.71      336.05     42.88 o 
  -6   0  14      219.72      225.53     22.99 o 
  -5   0  14      150.05      154.78     16.86 o 
  -4   0  14       58.40       72.30     17.27 o 
  -3   0  14      466.26      497.45     29.64 o 
  -2   0  14        3.75       27.65     16.59 o 
  -1   0  14     3329.32     3635.89     64.44 o 
   0   0  14      467.30      500.65     32.85 o 
   1   0  14       85.85       43.48     27.07 o 
   2   0  14       69.25       89.38     28.65 o 
   3   0  14      595.71      537.57     42.40 o 
   4   0  14      177.22      180.00     38.54 o 
   5   0  14      410.31      465.51     37.62 o 
   6   0  14        7.27        0.96     30.31 o 
  -9   1  14       42.63        6.67     50.32 o 
  -8   1  14      100.37      136.48     40.00 o 
  -7   1  14      692.29      566.67     37.27 o 
  -6   1  14       16.13        4.08     16.95 o 
  -5   1  14      400.80      430.18     27.81 o 
  -4   1  14       11.73       26.14     17.03 o 
  -3   1  14      268.37      242.67     18.51 o 
  -2   1  14       32.85       24.90     17.58 o 
  -1   1  14       11.84       23.75     14.66 o 
   0   1  14      817.02      827.54     39.29 o 
   1   1  14        3.17        0.00     26.39 o 
   2   1  14       60.01       57.30     27.35 o 
   3   1  14       47.92       37.21     48.32 o 
   4   1  14       18.97       51.85     33.83 o 
   5   1  14        7.99        6.06     24.18 o 
   6   1  14      167.63      197.67     33.57 o 
  -8   2  14      250.33      223.27     41.96 o 
  -7   2  14      682.56      723.03     37.12 o 
  -6   2  14     1156.24     1026.53     49.39 o 
  -5   2  14      123.96      119.93     20.76 o 
  -4   2  14     1100.99     1217.49     39.31 o 
  -3   2  14       11.58       20.62     19.14 o 
  -2   2  14     2714.61     2619.39     68.90 o 
  -1   2  14      156.58      173.94     22.13 o 
   0   2  14       83.83      106.03     24.73 o 
   1   2  14       27.43       13.01     17.19 o 
   2   2  14        0.73        1.17     33.33 o 
   3   2  14       21.57        6.05     29.85 o 
   4   2  14       67.90       59.95     32.56 o 
   5   2  14        2.78       14.86     27.19 o 
  -8   3  14       11.21        1.41     33.51 o 
  -7   3  14       59.25       51.69     26.01 o 
  -6   3  14      650.09      760.26     44.98 o 
  -5   3  14      468.68      545.82     34.87 o 
  -4   3  14      429.53      520.72     27.93 o 
  -3   3  14     1061.93      997.06     40.26 o 
  -2   3  14      129.90      127.77     23.75 o 
  -1   3  14     1877.32     1933.18     49.28 o 
   0   3  14      240.83      191.71     31.40 o 
   1   3  14        2.75        0.01     17.65 o 
   2   3  14       78.80      127.51     44.83 o 
   3   3  14       16.27        0.04     30.49 o 
   4   3  14      258.18      177.06     37.12 o 
   5   3  14      129.25      105.80     38.04 o 
  -8   4  14      117.06       71.94     33.24 o 
  -7   4  14      201.16      237.02     35.81 o 
  -6   4  14       50.03       46.34     24.30 o 
  -5   4  14        3.93       26.26     23.78 o 
  -4   4  14       20.85       32.53     23.72 o 
  -3   4  14       19.71       13.51     18.31 o 
  -2   4  14       19.69       32.31     20.98 o 
  -1   4  14      268.39      283.38     25.34 o 
   0   4  14      667.91      686.29     46.66 o 
   1   4  14        4.04        0.24     20.38 o 
   2   4  14       39.43       52.48     28.84 o 
   3   4  14       79.88       99.30     35.19 o 
   4   4  14        3.40        1.67     40.39 o 
  -8   5  14       13.60        8.58     41.06 o 
  -7   5  14      733.59      752.89     61.83 o 
  -6   5  14      973.74      910.37     51.27 o 
  -5   5  14       45.76       45.06     28.49 o 
  -4   5  14      119.75      144.67     33.56 o 
  -3   5  14       11.51        4.23     20.47 o 
  -2   5  14       22.26       24.76     20.83 o 
  -1   5  14      241.59      267.94     31.01 o 
   0   5  14      175.58      137.40     30.97 o 
   1   5  14       40.99       28.16     20.13 o 
   2   5  14       40.99       58.43     33.64 o 
   3   5  14        9.71        0.27     35.13 o 
   4   5  14       16.18        7.35     34.70 o 
  -7   6  14        0.40        0.32     25.07 o 
  -6   6  14      509.14      535.98     41.43 o 
  -5   6  14      366.79      407.40     46.64 o 
  -4   6  14      170.13      193.35     29.85 o 
  -3   6  14      291.58      387.32     34.96 o 
  -2   6  14      115.86       65.02     28.86 o 
  -1   6  14      614.33      655.92     80.20 o 
   0   6  14      318.95      382.24     40.72 o 
   1   6  14       34.14       45.84     22.46 o 
   2   6  14       85.07       54.83     63.82 o 
   3   6  14       37.92        4.01     64.72 o 
  -7   7  14      171.84       90.79     40.82 o 
  -6   7  14        0.65        0.48     81.76 o 
  -5   7  14       99.30       73.58     34.12 o 
  -4   7  14        2.31        6.43     23.55 o 
  -3   7  14      285.84      262.70     34.32 o 
  -2   7  14       70.69       56.31     27.99 o 
  -1   7  14      265.50      231.83     33.03 o 
   0   7  14      786.27      926.91     67.41 o 
   1   7  14      179.67      225.78     30.27 o 
   2   7  14        0.68       11.87     46.27 o 
   3   7  14       63.57      103.92     56.13 o 
  -5   8  14        2.99       21.89     37.88 o 
  -4   8  14        1.35        0.48     34.03 o 
  -3   8  14       12.54        5.29     24.70 o 
  -2   8  14       17.03      117.31     47.75 o 
  -1   8  14       51.95       57.90     37.25 o 
   0   8  14      135.51      117.50     35.54 o 
   1   8  14       88.73      105.94     26.97 o 
   2   8  14       37.83       13.15     32.96 o 
  -4   9  14      174.57      132.63     41.49 o 
  -3   9  14       65.79       27.33     30.37 o 
  -2   9  14       54.26       27.70     31.49 o 
  -1   9  14      239.24      224.82     71.15 o 
   1   9  14       13.10       13.19     26.09 o 
  -4  10  14        4.34        0.11     43.19 o 
  -3  10  14      146.28      103.59     47.43 o 
  -2  10  14       23.60       44.88     45.11 o 
  -1  10  14       72.84       15.96     51.57 o 
   1 -20  15      190.30      152.74     50.32 o 
   2 -20  15        3.66       11.24     38.01 o 
   3 -20  15       33.46       18.19     39.72 o 
  -1 -19  15      222.78      225.37     59.21 o 
   0 -19  15      140.51       87.32     48.31 o 
   1 -19  15        4.03        0.01     28.22 o 
   2 -19  15      228.07      202.24     31.72 o 
   3 -19  15        0.28        0.47     25.32 o 
  -3 -18  15        2.45       44.03     47.56 o 
  -2 -18  15       36.88       42.98     24.39 o 
  -1 -18  15      218.45      240.74     38.31 o 
   0 -18  15       35.33       53.71     30.66 o 
   1 -18  15      126.88      172.36     48.74 o 
   2 -18  15       24.04       32.03     20.12 o 
   3 -18  15      294.77      245.01     35.29 o 
   4 -18  15       22.08       54.62     42.71 o 
   6 -18  15       96.77       40.80     48.21 o 
  -4 -17  15        8.04       50.17     44.90 o 
  -3 -17  15      536.95      537.17     42.29 o 
  -2 -17  15        9.43        1.04     38.34 o 
  -1 -17  15       81.15      111.59     25.75 o 
   0 -17  15      172.01      185.95     21.54 o 
   1 -17  15       31.44       13.45     20.09 o 
   2 -17  15        0.41        0.27     20.30 o 
   3 -17  15      113.25       63.09     23.94 o 
   4 -17  15       64.74       59.04     29.46 o 
   5 -17  15       26.44        5.39     41.41 o 
   6 -17  15       83.54       62.75     56.51 o 
  -5 -16  15       60.27       10.38     39.13 o 
  -4 -16  15       26.50       51.03     25.54 o 
  -3 -16  15       58.90       58.36     25.19 o 
  -2 -16  15      811.02      800.20     44.41 o 
  -1 -16  15       14.22        1.55     20.87 o 
   0 -16  15      108.45      124.36     19.14 o 
   1 -16  15      163.36      158.13     23.18 o 
   2 -16  15       23.95        2.43     18.96 o 
   3 -16  15       31.28       12.15     22.05 o 
   4 -16  15      629.93      677.77     53.82 o 
   5 -16  15        1.18       10.94     25.10 o 
   6 -16  15       80.10       52.12     48.34 o 
  -5 -15  15       79.00        0.13     29.75 o 
  -4 -15  15       18.07        1.73     32.85 o 
  -3 -15  15       19.88       34.09     21.27 o 
  -2 -15  15      191.24      209.51     29.41 o 
  -1 -15  15      874.58      971.80     78.80 o 
   0 -15  15        1.89        3.98     13.00 o 
   1 -15  15       51.37       55.89     18.46 o 
   2 -15  15        3.84        8.66     14.32 o 
   3 -15  15       13.29       10.45     25.57 o 
   4 -15  15      110.58      105.48     20.96 o 
   5 -15  15      634.11      619.92     37.62 o 
   6 -15  15        0.32       40.36     38.13 o 
  -5 -14  15       51.27       80.48     38.43 o 
  -4 -14  15      258.33      301.66     32.45 o 
  -3 -14  15      334.54      285.18     39.87 o 
  -2 -14  15      173.38      138.35     23.98 o 
  -1 -14  15       16.68        8.38     16.22 o 
   0 -14  15      379.14      413.66     21.95 o 
   1 -14  15       88.15       65.48     14.04 o 
   2 -14  15       15.83       19.57     13.38 o 
   3 -14  15       63.84       40.18     19.21 o 
   4 -14  15       66.77       91.56     29.16 o 
   5 -14  15       49.07       13.58     24.44 o 
   6 -14  15      471.08      456.40     40.43 o 
   7 -14  15        1.91        0.13     48.53 o 
  -6 -13  15      324.20      315.65     68.29 o 
  -5 -13  15      175.05      153.03     34.18 o 
  -4 -13  15      331.53      367.65     37.47 o 
  -3 -13  15      416.96      443.22     33.99 o 
  -2 -13  15     1262.53     1398.40     47.14 o 
  -1 -13  15       58.24       48.00     14.30 o 
   0 -13  15       41.57       63.01     13.77 o 
   1 -13  15      122.34      151.77     18.94 o 
   2 -13  15      102.05      117.29     20.11 o 
   3 -13  15      347.00      273.72     26.29 o 
   4 -13  15      224.19      194.27     35.70 o 
   5 -13  15        8.95       33.38     22.51 o 
   6 -13  15       12.85        0.54     26.79 o 
   7 -13  15      162.66      275.86     67.62 o 
  -6 -12  15       59.02       46.27     34.57 o 
  -5 -12  15      533.71      537.67     66.38 o 
  -4 -12  15      158.95      158.02     24.95 o 
  -3 -12  15      205.46      221.76     25.35 o 
  -2 -12  15      862.70      991.46     48.28 o 
  -1 -12  15     1030.23     1081.76     32.98 o 
   0 -12  15      170.92      183.14     16.90 o 
   1 -12  15       29.22       27.28     20.36 o 
   2 -12  15        1.57       11.21     18.07 o 
   3 -12  15      210.63      292.04     30.09 o 
   4 -12  15      497.68      398.88     32.26 o 
   5 -12  15      461.95      382.28     36.82 o 
   6 -12  15       12.99        4.25     23.48 o 
   7 -12  15        0.78        1.06     30.17 o 
  -7 -11  15      234.26      282.45     70.43 o 
  -6 -11  15       14.20       12.19     60.37 o 
  -5 -11  15        2.40        2.62     29.49 o 
  -4 -11  15      429.14      523.17     34.00 o 
  -3 -11  15       13.65       10.38     18.41 o 
  -2 -11  15        0.83       11.85     12.64 o 
  -1 -11  15       60.99       72.35     13.88 o 
   0 -11  15      100.82      130.01     19.78 o 
   1 -11  15        0.27        0.41     12.95 o 
   2 -11  15      177.08      208.49     21.94 o 
   3 -11  15        1.32        3.25     18.91 o 
   4 -11  15       57.60      113.75     24.60 o 
   5 -11  15      277.69      273.68     28.40 o 
   6 -11  15      171.99      225.51     27.79 o 
   7 -11  15       55.82        1.85     25.40 o 
  -7 -10  15      588.41      621.77     56.87 o 
  -6 -10  15      165.53      122.15     42.71 o 
  -5 -10  15      669.20      733.44     56.11 o 
  -4 -10  15       94.27       57.48     24.40 o 
  -3 -10  15      642.99      684.56     37.65 o 
  -2 -10  15       80.59       74.25     14.63 o 
  -1 -10  15      656.39      610.69     23.30 o 
   0 -10  15       51.60       88.18     15.35 o 
   1 -10  15        0.63        8.22     16.47 o 
   2 -10  15       26.32       33.27     20.31 o 
   3 -10  15      554.21      585.63     36.76 o 
   4 -10  15        5.16        6.32     20.97 o 
   5 -10  15       28.19        5.90     21.28 o 
   6 -10  15      167.10      124.44     27.00 o 
   7 -10  15       19.60       29.41     28.25 o 
  -7  -9  15       24.32       16.07     33.03 o 
  -6  -9  15      751.24      575.03     50.00 o 
  -5  -9  15      318.63      244.44     37.66 o 
  -4  -9  15     1245.51     1323.26     43.54 o 
  -3  -9  15       15.22       78.55     25.60 o 
  -2  -9  15     1366.26     1430.68     39.57 o 
  -1  -9  15      184.68      193.06     17.86 o 
   0  -9  15      774.87      733.00     50.34 o 
   1  -9  15       90.88      127.98     24.92 o 
   2  -9  15      100.07      110.17     16.84 o 
   3  -9  15        3.85        5.37     14.18 o 
   4  -9  15     1697.16     1636.24     84.12 o 
   5  -9  15       87.63       55.88     21.60 o 
   6  -9  15      109.77      114.13     21.93 o 
   7  -9  15       33.36       34.45     33.09 o 
  -8  -8  15      235.13      315.01     70.80 o 
  -7  -8  15       39.96        6.49     32.33 o 
  -6  -8  15       64.82       56.58     27.49 o 
  -5  -8  15      572.87      498.03     46.06 o 
  -4  -8  15      113.80       92.66     24.68 o 
  -3  -8  15      998.05      982.95     36.27 o 
  -2  -8  15      236.71      243.56     28.23 o 
  -1  -8  15      330.46      364.73     24.00 o 
   0  -8  15       30.79       21.51     20.85 o 
   1  -8  15     1091.77     1191.20     41.29 o 
   2  -8  15       96.32       73.25     15.60 o 
   3  -8  15      161.55      170.39     19.39 o 
   4  -8  15       19.05       16.83     13.89 o 
   5  -8  15      658.31      703.30     36.43 o 
   6  -8  15       23.76       25.38     23.15 o 
   7  -8  15        7.56        0.15     20.58 o 
  -8  -7  15        1.38       19.78     36.92 o 
  -7  -7  15      653.85      536.54     76.84 o 
  -6  -7  15      113.76      108.10     30.92 o 
  -5  -7  15      279.53      294.79     38.25 o 
  -4  -7  15       33.27       17.64     23.18 o 
  -3  -7  15      170.08      163.31     17.97 o 
  -2  -7  15       28.21       19.74     16.47 o 
  -1  -7  15      476.46      481.96     31.60 o 
   0  -7  15       10.06        3.13     22.10 o 
   1  -7  15      149.66      145.33     20.27 o 
   2  -7  15      372.43      408.77     31.38 o 
   3  -7  15      163.21      226.09     21.16 o 
   4  -7  15       49.12       69.44     18.79 o 
   5  -7  15        4.59       11.16     18.39 o 
   6  -7  15      261.42      351.59     32.77 o 
   7  -7  15        9.43       18.61     29.95 o 
  -8  -6  15      139.33      222.55     51.21 o 
  -7  -6  15      208.94      265.91     39.50 o 
  -6  -6  15     1640.11     1647.01    166.40 o 
  -5  -6  15      149.06      173.84     53.76 o 
  -4  -6  15      685.85      778.70     37.94 o 
  -3  -6  15        0.18        0.89     18.00 o 
  -2  -6  15      249.40      194.89     24.42 o 
  -1  -6  15     2091.77     2116.11    108.01 o 
   0  -6  15     2087.71     2043.91     56.85 o 
   1  -6  15      327.41      290.06     27.18 o 
   2  -6  15       97.35      123.21     18.13 o 
   3  -6  15      349.45      360.37     30.70 o 
   4  -6  15      592.60      625.31     34.37 o 
   5  -6  15        0.92        0.12     18.09 o 
   6  -6  15        5.63        7.34     27.15 o 
   7  -6  15       99.77      105.11     24.78 o 
   8  -6  15       16.84       12.00     31.77 o 
  -8  -5  15       32.05       33.47     31.10 o 
  -7  -5  15       32.50        0.35     56.69 o 
  -6  -5  15      254.02      272.84     33.35 o 
  -5  -5  15     1946.13     1912.64     56.08 o 
  -4  -5  15      155.30      183.69     24.73 o 
  -3  -5  15      209.11      220.78     23.86 o 
  -2  -5  15       16.25       43.07     36.22 o 
  -1  -5  15       18.59        1.41     31.97 o 
   0  -5  15      316.19      324.08     32.74 o 
   1  -5  15     1410.10     1443.40     58.99 o 
   2  -5  15      271.46      267.12     22.76 o 
   3  -5  15      223.70      219.32     25.01 o 
   4  -5  15      530.23      558.64     35.87 o 
   5  -5  15      432.23      424.23     31.21 o 
   6  -5  15       12.57        0.04     21.04 o 
   7  -5  15        0.19        1.98     21.39 o 
  -9  -4  15      241.86      180.70     53.32 o 
  -8  -4  15      375.42      334.86     91.04 o 
  -7  -4  15      878.37      867.53     55.89 o 
  -6  -4  15        9.43        0.01     19.16 o 
  -5  -4  15       52.86       62.54     33.82 o 
  -4  -4  15       93.40       84.27     21.64 o
[truncated: 85,302 more chars]
